# Supplementary material for: First record of Eutrichosiphum sinense Raychaudhuri (Hemiptera, Aphididae, Greenideinae) from South Korea, with an illustrated key to the Korean Greenideinae species
Source: Biodivers Data J. 2026 Jul 10;14:e190624. doi: 10.3897/BDJ.14.e190624 (PMC13379708; doi:10.3897/BDJ.14.e190624)
Supplement: XML Treatment for Cervaphis quercus [file BDJ.14.e190624-treatment1.xml]

<!DOCTYPE tp:taxon-treatment
  PUBLIC "-//TaxonX//DTD Taxonomic Treatment Publishing DTD v0 20100105//EN" "tax-treatment-NSO.dtd">
<tp:taxon-treatment xmlns:tp="http://www.plazi.org/taxpub"><tp:treatment-meta><mixed-citation publication-type="journal"><person-group><name><surname>Kang</surname><given-names>Yejin</given-names></name><name><surname>Lee</surname><given-names>Wonhoon</given-names></name></person-group><article-title>First record of <italic><tp:taxon-name><tp:taxon-name-part taxon-name-part-type="genus" reg="Eutrichosiphum">Eutrichosiphum</tp:taxon-name-part> <tp:taxon-name-part taxon-name-part-type="species" reg="sinense">sinense</tp:taxon-name-part></tp:taxon-name></italic> Raychaudhuri (<tp:taxon-name><tp:taxon-name-part taxon-name-part-type="order" reg="Hemiptera">Hemiptera</tp:taxon-name-part></tp:taxon-name>, <tp:taxon-name><tp:taxon-name-part taxon-name-part-type="family" reg="Aphididae">Aphididae</tp:taxon-name-part></tp:taxon-name>, <tp:taxon-name><tp:taxon-name-part taxon-name-part-type="subfamily" reg="Greenideinae">Greenideinae</tp:taxon-name-part></tp:taxon-name>) from South Korea, with an illustrated key to the Korean <tp:taxon-name><tp:taxon-name-part taxon-name-part-type="subfamily" reg="Greenideinae">Greenideinae</tp:taxon-name-part></tp:taxon-name> species</article-title><source>Biodivers Data J</source><day>10</day><month>07</month><year>2026</year><volume>14</volume><pub-id pub-id-type="doi">10.3897/BDJ.14.e190624</pub-id></mixed-citation></tp:treatment-meta><tp:nomenclature><tp:taxon-name><object-id xmlns:xlink="http://www.w3.org/1999/xlink" content-type="arpha" xlink:type="simple">FA809887-4F28-58FB-A5A4-0EDEC0E373AF</object-id><tp:taxon-name-part taxon-name-part-type="genus">Cervaphis</tp:taxon-name-part> <tp:taxon-name-part taxon-name-part-type="species">quercus</tp:taxon-name-part></tp:taxon-name><tp:taxon-authority>Takahashi, 1918</tp:taxon-authority><tp:nomenclature-citation-list><tp:nomenclature-citation><tp:taxon-name><tp:taxon-name-part taxon-name-part-type="genus" reg="Diverosiphum">Diverosiphum</tp:taxon-name-part> <tp:taxon-name-part taxon-name-part-type="species" reg="kunugii">kunugii</tp:taxon-name-part></tp:taxon-name><comment> Shinji, 1922: 791.</comment></tp:nomenclature-citation><tp:nomenclature-citation><tp:taxon-name><tp:taxon-name-part taxon-name-part-type="genus" reg="Cervaphis">Cervaphis</tp:taxon-name-part> <tp:taxon-name-part taxon-name-part-type="species" reg="kunugi">kunugi</tp:taxon-name-part></tp:taxon-name><comment> Shinji, 1941: 698.</comment></tp:nomenclature-citation></tp:nomenclature-citation-list></tp:nomenclature><tp:treatment-sec sec-type="materials"><title>Materials</title><list list-type="alpha-lower" list-content="occurrences"><list-item><p><bold>Type status:</bold> <named-content xmlns:xlink="http://www.w3.org/1999/xlink" content-type="dwc:typeStatus" xlink:type="simple">Other material</named-content>. <bold>Occurrence:</bold> catalogNumber: <named-content xmlns:xlink="http://www.w3.org/1999/xlink" content-type="dwc:catalogNumber" xlink:type="simple">coll#.20240801-010</named-content>; recordedBy: <named-content xmlns:xlink="http://www.w3.org/1999/xlink" content-type="dwc:recordedBy" xlink:type="simple">Yejin Kang</named-content>; individualCount: <named-content xmlns:xlink="http://www.w3.org/1999/xlink" content-type="dwc:individualCount" xlink:type="simple">14</named-content>; sex: <named-content xmlns:xlink="http://www.w3.org/1999/xlink" content-type="dwc:sex" xlink:type="simple">female</named-content>; lifeStage: <named-content xmlns:xlink="http://www.w3.org/1999/xlink" content-type="dwc:lifeStage" xlink:type="simple">apterous female</named-content>; occurrenceStatus: <named-content xmlns:xlink="http://www.w3.org/1999/xlink" content-type="dwc:occurrenceStatus" xlink:type="simple">present</named-content>; associatedOccurrences: <named-content xmlns:xlink="http://www.w3.org/1999/xlink" content-type="dwc:associatedOccurrences" xlink:type="simple">host: <tp:taxon-name><tp:taxon-name-part taxon-name-part-type="genus" reg="Quercus">Quercus</tp:taxon-name-part> <tp:taxon-name-part taxon-name-part-type="species" reg="acutissima">acutissima</tp:taxon-name-part></tp:taxon-name></named-content>; occurrenceID: <named-content xmlns:xlink="http://www.w3.org/1999/xlink" content-type="dwc:occurrenceID" xlink:type="simple">C6A179AF-4562-5F39-96F8-0556ECEA6B8D</named-content>; <bold>Taxon:</bold> scientificName: <named-content xmlns:xlink="http://www.w3.org/1999/xlink" content-type="dwc:scientificName" xlink:type="simple"><italic><tp:taxon-name><tp:taxon-name-part taxon-name-part-type="genus" reg="Cervaphis">Cervaphis</tp:taxon-name-part> <tp:taxon-name-part taxon-name-part-type="species" reg="quercus">quercus</tp:taxon-name-part></tp:taxon-name></italic></named-content>; class: <named-content xmlns:xlink="http://www.w3.org/1999/xlink" content-type="dwc:class" xlink:type="simple"><tp:taxon-name><tp:taxon-name-part taxon-name-part-type="class" reg="Insecta">Insecta</tp:taxon-name-part></tp:taxon-name></named-content>; order: <named-content xmlns:xlink="http://www.w3.org/1999/xlink" content-type="dwc:order" xlink:type="simple"><tp:taxon-name><tp:taxon-name-part taxon-name-part-type="order" reg="Hemiptera">Hemiptera</tp:taxon-name-part></tp:taxon-name></named-content>; family: <named-content xmlns:xlink="http://www.w3.org/1999/xlink" content-type="dwc:family" xlink:type="simple"><tp:taxon-name><tp:taxon-name-part taxon-name-part-type="family" reg="Aphididae">Aphididae</tp:taxon-name-part></tp:taxon-name></named-content>; genus: <named-content xmlns:xlink="http://www.w3.org/1999/xlink" content-type="dwc:genus" xlink:type="simple"><tp:taxon-name><tp:taxon-name-part taxon-name-part-type="genus" reg="Cervaphis">Cervaphis</tp:taxon-name-part></tp:taxon-name></named-content>; taxonomicStatus: <named-content xmlns:xlink="http://www.w3.org/1999/xlink" content-type="dwc:taxonomicStatus" xlink:type="simple">accepted</named-content>; <bold>Location:</bold> higherGeography: <named-content xmlns:xlink="http://www.w3.org/1999/xlink" content-type="dwc:higherGeography" xlink:type="simple">East Asia</named-content>; country: <named-content xmlns:xlink="http://www.w3.org/1999/xlink" content-type="dwc:country" xlink:type="simple">South Korea</named-content>; countryCode: <named-content xmlns:xlink="http://www.w3.org/1999/xlink" content-type="dwc:countryCode" xlink:type="simple">KR</named-content>; stateProvince: <named-content xmlns:xlink="http://www.w3.org/1999/xlink" content-type="dwc:stateProvince" xlink:type="simple">Jeju-do</named-content>; municipality: <named-content xmlns:xlink="http://www.w3.org/1999/xlink" content-type="dwc:municipality" xlink:type="simple">Seongnam-si</named-content>; locality: <named-content xmlns:xlink="http://www.w3.org/1999/xlink" content-type="dwc:locality" xlink:type="simple">Gumi-dong, Bundang-gu</named-content>; verbatimLatitude: <named-content xmlns:xlink="http://www.w3.org/1999/xlink" content-type="dwc:verbatimLatitude" xlink:type="simple">37.3460</named-content>; verbatimLongitude: <named-content xmlns:xlink="http://www.w3.org/1999/xlink" content-type="dwc:verbatimLongitude" xlink:type="simple">127.1201</named-content>; geodeticDatum: <named-content xmlns:xlink="http://www.w3.org/1999/xlink" content-type="dwc:geodeticDatum" xlink:type="simple">WGS84</named-content>; georeferenceProtocol: <named-content xmlns:xlink="http://www.w3.org/1999/xlink" content-type="dwc:georeferenceProtocol" xlink:type="simple">label</named-content>; <bold>Identification:</bold> identifiedBy: <named-content xmlns:xlink="http://www.w3.org/1999/xlink" content-type="dwc:identifiedBy" xlink:type="simple">Yejin Kang</named-content>; dateIdentified: <named-content xmlns:xlink="http://www.w3.org/1999/xlink" content-type="dwc:dateIdentified" xlink:type="simple">2024</named-content>; <bold>Event:</bold> samplingProtocol: <named-content xmlns:xlink="http://www.w3.org/1999/xlink" content-type="dwc:samplingProtocol" xlink:type="simple">hand collected</named-content>; year: <named-content xmlns:xlink="http://www.w3.org/1999/xlink" content-type="dwc:year" xlink:type="simple">2024</named-content>; month: <named-content xmlns:xlink="http://www.w3.org/1999/xlink" content-type="dwc:month" xlink:type="simple">8</named-content>; day: <named-content xmlns:xlink="http://www.w3.org/1999/xlink" content-type="dwc:day" xlink:type="simple">1</named-content>; <bold>Record Level:</bold> language: <named-content xmlns:xlink="http://www.w3.org/1999/xlink" content-type="dwc:language" xlink:type="simple">en</named-content>; rightsHolder: <named-content xmlns:xlink="http://www.w3.org/1999/xlink" content-type="dwc:rightsHolder" xlink:type="simple">Gyeongsang National University</named-content>; collectionID: <named-content xmlns:xlink="http://www.w3.org/1999/xlink" content-type="dwc:collectionID" xlink:type="simple">GNU</named-content>; collectionCode: <named-content xmlns:xlink="http://www.w3.org/1999/xlink" content-type="dwc:collectionCode" xlink:type="simple">Insects</named-content>; basisOfRecord: <named-content xmlns:xlink="http://www.w3.org/1999/xlink" content-type="dwc:basisOfRecord" xlink:type="simple">PreservedSpecimen</named-content>; <bold>Material Entity:</bold> preparations: <named-content xmlns:xlink="http://www.w3.org/1999/xlink" content-type="dwc:preparations" xlink:type="simple">microscope slide</named-content></p></list-item></list></tp:treatment-sec><tp:treatment-sec sec-type="Description"><title>Description</title><p><bold>Apterous viviparous female</bold> (Table <xref ref-type="table" rid="T13940957">1</xref>). Color in life. Body pale yellow, except Ant.Ⅳ; dark brown distal end of Ant.Ⅳb, PT; (Fig. <xref ref-type="fig" rid="F13940946">1</xref>). Morphology. Body pale yellow, oblong oval, 1.49-1.76 mm long; with 10 pairs of branched processes in marginal parts of body (Fig. <xref ref-type="fig" rid="F13940948">2</xref>A). Head and prothorax fused together with 1 pair of cephalic branched processes, 0.30-0.41 mm long; eye of three facets. Antennae 4-segmented, pale yellow except distal end of PT brown; 0.56-0.65 mm long (Fig. <xref ref-type="fig" rid="F13940948">2</xref>G). Ant.Ⅲ with 3-4 setae, imbricated on distal 2/3; Ant.Ⅳb imbricated with 1 seta; PT 0.12-0.15 mm long, intensely imbricated with 2-4 short apical setae, 1.18-1.60 times as long as Ant.Ⅳb; longest seta on Ant.III 0.03-0.04 mm long. URS 0.18-0.22 mm long, with 3-7 accessory setae; URS not passing the hind coxae (Fig. <xref ref-type="fig" rid="F13940948">2</xref>D). Hind femur and hind tibia smooth, with long and short setae together (Fig. <xref ref-type="fig" rid="F13940948">2</xref>C); 1HT with 3-4 setae; 2HT pale, smooth with 5-7 setae (Fig. <xref ref-type="fig" rid="F13940948">2</xref>E). Abdomen smooth ventrally, many non-branched processes in dorsum; ventral setae long and pointed; dorsal setae short and pointed. SIPH pale, bearing 11-16 setae (Fig. <xref ref-type="fig" rid="F13940948">2</xref>B); 0.41-0.50 times as long as BL, 7.53-10.20 times as long as basal width of SIPH. Cauda with 6 setae (Fig. <xref ref-type="fig" rid="F13940948">2</xref>F); 0.40-0.56 times as long as width.</p></tp:treatment-sec><tp:treatment-sec sec-type="Distribution"><title>Distribution</title><p>South Korea, Japan, China, Taiwan, Thailand, India, Laos. (<xref ref-type="bibr" rid="B13941213">Miyazaki et al. 2016</xref>)</p></tp:treatment-sec><tp:treatment-sec sec-type="Host plants"><title>Host plants</title><p><italic><tp:taxon-name><tp:taxon-name-part taxon-name-part-type="genus" reg="Quercus">Quercus</tp:taxon-name-part> <tp:taxon-name-part taxon-name-part-type="species" reg="acutissima">acutissima</tp:taxon-name-part></tp:taxon-name></italic> (in this study), <italic><tp:taxon-name><tp:taxon-name-part taxon-name-part-type="genus" reg="Quercus">Q.</tp:taxon-name-part> <tp:taxon-name-part taxon-name-part-type="species" reg="aliena">aliena</tp:taxon-name-part></tp:taxon-name></italic>, <italic><tp:taxon-name><tp:taxon-name-part taxon-name-part-type="genus" reg="Quercus">Q.</tp:taxon-name-part> <tp:taxon-name-part taxon-name-part-type="species" reg="kerrii">kerrii</tp:taxon-name-part></tp:taxon-name></italic>, <italic><tp:taxon-name><tp:taxon-name-part taxon-name-part-type="genus" reg="Quercus">Q.</tp:taxon-name-part> <tp:taxon-name-part taxon-name-part-type="species" reg="variabilis">variabilis</tp:taxon-name-part></tp:taxon-name></italic>, <italic><tp:taxon-name><tp:taxon-name-part taxon-name-part-type="genus" reg="Castanea">Castanea</tp:taxon-name-part> <tp:taxon-name-part taxon-name-part-type="species" reg="crenata">crenata</tp:taxon-name-part></tp:taxon-name></italic>, <italic><tp:taxon-name><tp:taxon-name-part taxon-name-part-type="genus" reg="Castanea">C.</tp:taxon-name-part> <tp:taxon-name-part taxon-name-part-type="species" reg="mollissima">mollissima</tp:taxon-name-part></tp:taxon-name></italic>. (<xref ref-type="bibr" rid="B13941195">Okamoto and Takahashi 1927</xref>, <xref ref-type="bibr" rid="B13941003">Paik 1965</xref>)</p></tp:treatment-sec><tp:treatment-sec><!--Section generated to contain objects referenced in tp:taxon-treatment.--><table-wrap id="T13940957" position="float" orientation="portrait"><label>Table 1.</label><caption><p>The biometric data of apterous viviparous females <italic><tp:taxon-name><tp:taxon-name-part taxon-name-part-type="genus" reg="Cervaphis">Cervaphis</tp:taxon-name-part> <tp:taxon-name-part taxon-name-part-type="species" reg="quercus">quercus</tp:taxon-name-part></tp:taxon-name></italic>.</p></caption><table rules="all"><tbody><tr><td rowspan="2" colspan="2">Body parts</td><td rowspan="1" colspan="2"><italic><tp:taxon-name><tp:taxon-name-part taxon-name-part-type="genus" reg="Cervaphis">Cervaphis</tp:taxon-name-part> <tp:taxon-name-part taxon-name-part-type="species" reg="quercus">quercus</tp:taxon-name-part></tp:taxon-name></italic> (n=14)</td></tr><tr><td rowspan="1" colspan="1">Mean</td><td rowspan="1" colspan="1">Range</td></tr><tr><td rowspan="20" colspan="1">Length (mm)</td><td rowspan="1" colspan="1">Body</td><td rowspan="1" colspan="1">1.65</td><td rowspan="1" colspan="1">1.49–1.76</td></tr><tr><td rowspan="1" colspan="1">Body width</td><td rowspan="1" colspan="1">0.87</td><td rowspan="1" colspan="1">0.79–0.98</td></tr><tr><td rowspan="1" colspan="1">Head cephalic bp</td><td rowspan="1" colspan="1">0.36</td><td rowspan="1" colspan="1">0.30–0.41</td></tr><tr><td rowspan="1" colspan="1">Whole Antennae</td><td rowspan="1" colspan="1">0.60</td><td rowspan="1" colspan="1">0.56–0.65</td></tr><tr><td rowspan="1" colspan="1">Ant.Ⅰ</td><td rowspan="1" colspan="1">0.05</td><td rowspan="1" colspan="1">0.04–0.06</td></tr><tr><td rowspan="1" colspan="1">Ant.Ⅱ</td><td rowspan="1" colspan="1">0.05</td><td rowspan="1" colspan="1">0.05–0.06</td></tr><tr><td rowspan="1" colspan="1">Ant.Ⅲ</td><td rowspan="1" colspan="1">0.27</td><td rowspan="1" colspan="1">0.24–0.30</td></tr><tr><td rowspan="1" colspan="1">Ant.Ⅳb</td><td rowspan="1" colspan="1">0.09</td><td rowspan="1" colspan="1">0.08–0.10</td></tr><tr><td rowspan="1" colspan="1">PT</td><td rowspan="1" colspan="1">0.14</td><td rowspan="1" colspan="1">0.12–0.15</td></tr><tr><td rowspan="1" colspan="1">URS</td><td rowspan="1" colspan="1">0.20</td><td rowspan="1" colspan="1">0.18–0.22</td></tr><tr><td rowspan="1" colspan="1">HFM</td><td rowspan="1" colspan="1">0.34</td><td rowspan="1" colspan="1">0.27–0.37</td></tr><tr><td rowspan="1" colspan="1">HTB</td><td rowspan="1" colspan="1">0.48</td><td rowspan="1" colspan="1">0.36–0.54</td></tr><tr><td rowspan="1" colspan="1">2HT</td><td rowspan="1" colspan="1">0.09</td><td rowspan="1" colspan="1">0.09–0.10</td></tr><tr><td rowspan="1" colspan="1">SIPH</td><td rowspan="1" colspan="1">0.75</td><td rowspan="1" colspan="1">0.66–0.82</td></tr><tr><td rowspan="1" colspan="1">SIPH BW</td><td rowspan="1" colspan="1">0.09</td><td rowspan="1" colspan="1">0.08–0.10</td></tr><tr><td rowspan="1" colspan="1">SIPH DW</td><td rowspan="1" colspan="1">0.04</td><td rowspan="1" colspan="1">0.03–0.04</td></tr><tr><td rowspan="1" colspan="1">Cauda</td><td rowspan="1" colspan="1">0.08</td><td rowspan="1" colspan="1">0.07–0.15</td></tr><tr><td rowspan="1" colspan="1">Cauda BW</td><td rowspan="1" colspan="1">0.15</td><td rowspan="1" colspan="1">0.08–0.17</td></tr><tr><td rowspan="1" colspan="1">BDAnt.Ⅲ</td><td rowspan="1" colspan="1">0.02</td><td rowspan="1" colspan="1">0.02–0.02</td></tr><tr><td rowspan="1" colspan="1">Setae on Ant.Ⅲ</td><td rowspan="1" colspan="1">0.03</td><td rowspan="1" colspan="1">0.03–0.04</td></tr><tr><td rowspan="6" colspan="1">No. of setae on</td><td rowspan="1" colspan="1">Ant.Ⅰ</td><td rowspan="1" colspan="1">4</td><td rowspan="1" colspan="1">3–4</td></tr><tr><td rowspan="1" colspan="1">Ant.Ⅱ</td><td rowspan="1" colspan="1">3</td><td rowspan="1" colspan="1">3–3</td></tr><tr><td rowspan="1" colspan="1">Ant.Ⅲ</td><td rowspan="1" colspan="1">4</td><td rowspan="1" colspan="1">3–4</td></tr><tr><td rowspan="1" colspan="1">URS</td><td rowspan="1" colspan="1">5</td><td rowspan="1" colspan="1">3–7</td></tr><tr><td rowspan="1" colspan="1">Cauda</td><td rowspan="1" colspan="1">6</td><td rowspan="1" colspan="1">6–6</td></tr><tr><td rowspan="1" colspan="1">SIPH</td><td rowspan="1" colspan="1">13</td><td rowspan="1" colspan="1">11–16</td></tr><tr><td rowspan="12" colspan="1">Ratio (times)</td><td rowspan="1" colspan="1">Whole Ant/BL</td><td rowspan="1" colspan="1">0.36</td><td rowspan="1" colspan="1">0.34–0.41</td></tr><tr><td rowspan="1" colspan="1">PT/Ant.Ⅳb</td><td rowspan="1" colspan="1">1.46</td><td rowspan="1" colspan="1">1.18–1.60</td></tr><tr><td rowspan="1" colspan="1">PT/Ant.Ⅲ</td><td rowspan="1" colspan="1">0.50</td><td rowspan="1" colspan="1">0.44–0.55</td></tr><tr><td rowspan="1" colspan="1">URS/2HT</td><td rowspan="1" colspan="1">2.15</td><td rowspan="1" colspan="1">1.84–2.42</td></tr><tr><td rowspan="1" colspan="1">URS/Ant.Ⅳb</td><td rowspan="1" colspan="1">2.17</td><td rowspan="1" colspan="1">1.87–2.60</td></tr><tr><td rowspan="1" colspan="1">HFM/Ant.Ⅲ</td><td rowspan="1" colspan="1">1.25</td><td rowspan="1" colspan="1">0.99–1.39</td></tr><tr><td rowspan="1" colspan="1">SIPH/BL</td><td rowspan="1" colspan="1">0.45</td><td rowspan="1" colspan="1">0.41–0.50</td></tr><tr><td rowspan="1" colspan="1">SIPH/Ant.Ⅲ</td><td rowspan="1" colspan="1">2.72</td><td rowspan="1" colspan="1">2.54–2.88</td></tr><tr><td rowspan="1" colspan="1">SIPH/SIPH BW</td><td rowspan="1" colspan="1">8.64</td><td rowspan="1" colspan="1">7.53–10.20</td></tr><tr><td rowspan="1" colspan="1">SIPH/SIPH DW</td><td rowspan="1" colspan="1">19.63</td><td rowspan="1" colspan="1">17.34–21.20</td></tr><tr><td rowspan="1" colspan="1">Cauda/Cauda BW</td><td rowspan="1" colspan="1">0.49</td><td rowspan="1" colspan="1">0.40–0.56</td></tr><tr><td rowspan="1" colspan="1">Setae on Ant.Ⅲ/<break/>BDAnt.Ⅲ</td><td rowspan="1" colspan="1">1.49</td><td rowspan="1" colspan="1">1.15–1.88</td></tr></tbody></table></table-wrap><fig id="F13940946" position="float" orientation="portrait"><object-id xmlns:xlink="http://www.w3.org/1999/xlink" content-type="arpha" xlink:type="simple">DD4A4D4D-24F4-5B09-BE4D-E91552B63003</object-id><object-id xmlns:xlink="http://www.w3.org/1999/xlink" content-type="doi" xlink:type="simple">10.3897/BDJ.14.e190624.figure3</object-id><label>Figure 1.</label><caption><p>Apterous viviparous female of <italic><tp:taxon-name><tp:taxon-name-part taxon-name-part-type="genus" reg="Cervaphis">Cervaphis</tp:taxon-name-part> <tp:taxon-name-part taxon-name-part-type="species" reg="quercus">quercus</tp:taxon-name-part></tp:taxon-name></italic> on <italic><tp:taxon-name><tp:taxon-name-part taxon-name-part-type="genus" reg="Quercus">Quercus</tp:taxon-name-part> <tp:taxon-name-part taxon-name-part-type="species" reg="acutissima">acutissima</tp:taxon-name-part></tp:taxon-name></italic>.</p></caption><graphic xmlns:xlink="http://www.w3.org/1999/xlink" xlink:href="bdj-14-e190624-g001.jpg" position="float" id="oo_1551725.jpg" orientation="portrait" xlink:type="simple"><uri content-type="original_file" xlink:type="simple">https://binary.pensoft.net/fig/1551725</uri></graphic></fig><fig id="F13940948" position="float" orientation="portrait"><object-id xmlns:xlink="http://www.w3.org/1999/xlink" content-type="arpha" xlink:type="simple">6A2C31D3-E229-5B4A-A25E-1E5777F60592</object-id><object-id xmlns:xlink="http://www.w3.org/1999/xlink" content-type="doi" xlink:type="simple">10.3897/BDJ.14.e190624.figure7</object-id><label>Figure 2.</label><caption><p>Apterous viviparous female of <italic><tp:taxon-name><tp:taxon-name-part taxon-name-part-type="genus" reg="Cervaphis">Cervaphis</tp:taxon-name-part> <tp:taxon-name-part taxon-name-part-type="species" reg="quercus">quercus</tp:taxon-name-part></tp:taxon-name></italic>. <bold>A</bold> Whole body; <bold>B</bold> SIPH; <bold>C</bold> HTB; <bold>D</bold> URS; <bold>E</bold> 2HT; <bold>F</bold> Cauda; <bold>G</bold> Whole Antenna. Scale bar: 500 µm (A); 200 µm (B, C); 100 µm (D, F, G); 50 µm (E).</p></caption><graphic xmlns:xlink="http://www.w3.org/1999/xlink" xlink:href="bdj-14-e190624-g002.jpg" position="float" id="oo_1551727.jpg" orientation="portrait" xlink:type="simple"><uri content-type="original_file" xlink:type="simple">https://binary.pensoft.net/fig/1551727</uri></graphic></fig></tp:treatment-sec><ref-list><ref id="B13941213"><element-citation xmlns:xlink="http://www.w3.org/1999/xlink" publication-type="book" xlink:type="simple"><person-group person-group-type="author"><name name-style="western"><surname>Miyazaki</surname><given-names>M.</given-names></name><name name-style="western"><surname>Aoki.</surname><given-names>S.</given-names></name><name name-style="western"><surname>Sano.</surname><given-names>M.</given-names></name></person-group><year>2016</year><source>Catalogue of the Insects of Japan Volume 4 <tp:taxon-name><tp:taxon-name-part taxon-name-part-type="cohort" reg="Paraneoptera">Paraneoptera</tp:taxon-name-part></tp:taxon-name></source><publisher-name>Entomological Society of Japan</publisher-name><size units="page">96-173</size></element-citation></ref><ref id="B13941195"><element-citation xmlns:xlink="http://www.w3.org/1999/xlink" publication-type="article" xlink:type="simple"><person-group person-group-type="author"><name name-style="western"><surname>Okamoto</surname><given-names>H.</given-names></name><name name-style="western"><surname>Takahashi</surname><given-names>R.</given-names></name></person-group><year>1927</year><article-title>Some <tp:taxon-name><tp:taxon-name-part taxon-name-part-type="family" reg="Aphididae">Aphididae</tp:taxon-name-part></tp:taxon-name> from Corea</article-title><source><tp:taxon-name><tp:taxon-name-part taxon-name-part-type="class" reg="Insecta">Insecta</tp:taxon-name-part></tp:taxon-name> Matsumurana</source><volume>1</volume><issue>3</issue><fpage>140</fpage><lpage>148</lpage></element-citation></ref><ref id="B13941003"><element-citation xmlns:xlink="http://www.w3.org/1999/xlink" publication-type="book" xlink:type="simple"><person-group person-group-type="author"><name name-style="western"><surname>Paik</surname><given-names>W. H.</given-names></name></person-group><year>1965</year><source>Aphids of Korea</source><publisher-name>Publishing Center, Seoul National University</publisher-name></element-citation></ref></ref-list></tp:taxon-treatment>
