# Supplementary material for: First record of Eutrichosiphum sinense Raychaudhuri (Hemiptera, Aphididae, Greenideinae) from South Korea, with an illustrated key to the Korean Greenideinae species
Source: Biodivers Data J. 2026 Jul 10;14:e190624. doi: 10.3897/BDJ.14.e190624 (PMC13379708; doi:10.3897/BDJ.14.e190624)
Supplement: XML Treatment for Eutrichosiphum sinense [file BDJ.14.e190624-treatment3.xml]

<!DOCTYPE tp:taxon-treatment
  PUBLIC "-//TaxonX//DTD Taxonomic Treatment Publishing DTD v0 20100105//EN" "tax-treatment-NSO.dtd">
<tp:taxon-treatment xmlns:tp="http://www.plazi.org/taxpub"><tp:treatment-meta><mixed-citation publication-type="journal"><person-group><name><surname>Kang</surname><given-names>Yejin</given-names></name><name><surname>Lee</surname><given-names>Wonhoon</given-names></name></person-group><article-title>First record of <italic><tp:taxon-name><tp:taxon-name-part taxon-name-part-type="genus" reg="Eutrichosiphum">Eutrichosiphum</tp:taxon-name-part> <tp:taxon-name-part taxon-name-part-type="species" reg="sinense">sinense</tp:taxon-name-part></tp:taxon-name></italic> Raychaudhuri (<tp:taxon-name><tp:taxon-name-part taxon-name-part-type="order" reg="Hemiptera">Hemiptera</tp:taxon-name-part></tp:taxon-name>, <tp:taxon-name><tp:taxon-name-part taxon-name-part-type="family" reg="Aphididae">Aphididae</tp:taxon-name-part></tp:taxon-name>, <tp:taxon-name><tp:taxon-name-part taxon-name-part-type="subfamily" reg="Greenideinae">Greenideinae</tp:taxon-name-part></tp:taxon-name>) from South Korea, with an illustrated key to the Korean <tp:taxon-name><tp:taxon-name-part taxon-name-part-type="subfamily" reg="Greenideinae">Greenideinae</tp:taxon-name-part></tp:taxon-name> species</article-title><source>Biodivers Data J</source><day>10</day><month>07</month><year>2026</year><volume>14</volume><pub-id pub-id-type="doi">10.3897/BDJ.14.e190624</pub-id></mixed-citation></tp:treatment-meta><tp:nomenclature><tp:taxon-name><object-id xmlns:xlink="http://www.w3.org/1999/xlink" content-type="arpha" xlink:type="simple">8DF37D6C-60DB-5014-B20D-C9EF15095280</object-id><tp:taxon-name-part taxon-name-part-type="genus">Eutrichosiphum</tp:taxon-name-part> <tp:taxon-name-part taxon-name-part-type="species">sinense</tp:taxon-name-part></tp:taxon-name><tp:taxon-authority>Raychaudhuri, 1956</tp:taxon-authority><tp:nomenclature-citation-list><tp:nomenclature-citation><tp:taxon-name><tp:taxon-name-part taxon-name-part-type="genus" reg="Eutrichosiphum">Eutrichosiphum</tp:taxon-name-part> (<tp:taxon-name-part taxon-name-part-type="subgenus" reg="Eutrichosiphum">Eutrichosiphum</tp:taxon-name-part>) <tp:taxon-name-part taxon-name-part-type="species" reg="sinense">sinense</tp:taxon-name-part></tp:taxon-name><comment> Raychaudhuri, 1956: 10, 18.</comment></tp:nomenclature-citation><tp:nomenclature-citation><tp:taxon-name><tp:taxon-name-part taxon-name-part-type="genus" reg="Eutrichosiphum">Eutrichosiphum</tp:taxon-name-part> <tp:taxon-name-part taxon-name-part-type="species" reg="sinense">sinense</tp:taxon-name-part></tp:taxon-name><comment> Raychaudhuri, 1956 in Eastop &amp; Hille Ris Lambers, 1976: 198.</comment></tp:nomenclature-citation></tp:nomenclature-citation-list></tp:nomenclature><tp:treatment-sec sec-type="materials"><title>Materials</title><list list-type="alpha-lower" list-content="occurrences"><list-item><p><bold>Type status:</bold> <named-content xmlns:xlink="http://www.w3.org/1999/xlink" content-type="dwc:typeStatus" xlink:type="simple">Other material</named-content>. <bold>Occurrence:</bold> catalogNumber: <named-content xmlns:xlink="http://www.w3.org/1999/xlink" content-type="dwc:catalogNumber" xlink:type="simple">coll#.20250524-001</named-content>; recordedBy: <named-content xmlns:xlink="http://www.w3.org/1999/xlink" content-type="dwc:recordedBy" xlink:type="simple">Yejin Kang</named-content>; individualCount: <named-content xmlns:xlink="http://www.w3.org/1999/xlink" content-type="dwc:individualCount" xlink:type="simple">5</named-content>; sex: <named-content xmlns:xlink="http://www.w3.org/1999/xlink" content-type="dwc:sex" xlink:type="simple">female</named-content>; lifeStage: <named-content xmlns:xlink="http://www.w3.org/1999/xlink" content-type="dwc:lifeStage" xlink:type="simple">apterous female</named-content>; occurrenceStatus: <named-content xmlns:xlink="http://www.w3.org/1999/xlink" content-type="dwc:occurrenceStatus" xlink:type="simple">present</named-content>; associatedOccurrences: <named-content xmlns:xlink="http://www.w3.org/1999/xlink" content-type="dwc:associatedOccurrences" xlink:type="simple">host: <tp:taxon-name><tp:taxon-name-part taxon-name-part-type="genus" reg="Castanopsis">Castanopsis</tp:taxon-name-part> <tp:taxon-name-part taxon-name-part-type="species" reg="sieboldii">sieboldii</tp:taxon-name-part></tp:taxon-name></named-content>; occurrenceID: <named-content xmlns:xlink="http://www.w3.org/1999/xlink" content-type="dwc:occurrenceID" xlink:type="simple">63204579-F101-5EC6-A307-D797F9294351</named-content>; <bold>Taxon:</bold> scientificName: <named-content xmlns:xlink="http://www.w3.org/1999/xlink" content-type="dwc:scientificName" xlink:type="simple"><italic><tp:taxon-name><tp:taxon-name-part taxon-name-part-type="genus" reg="Eutrichosiphum">Eutrichosiphum</tp:taxon-name-part> <tp:taxon-name-part taxon-name-part-type="species" reg="sinense">sinense</tp:taxon-name-part></tp:taxon-name></italic></named-content>; class: <named-content xmlns:xlink="http://www.w3.org/1999/xlink" content-type="dwc:class" xlink:type="simple"><tp:taxon-name><tp:taxon-name-part taxon-name-part-type="class" reg="Insecta">Insecta</tp:taxon-name-part></tp:taxon-name></named-content>; order: <named-content xmlns:xlink="http://www.w3.org/1999/xlink" content-type="dwc:order" xlink:type="simple"><tp:taxon-name><tp:taxon-name-part taxon-name-part-type="order" reg="Hemiptera">Hemiptera</tp:taxon-name-part></tp:taxon-name></named-content>; family: <named-content xmlns:xlink="http://www.w3.org/1999/xlink" content-type="dwc:family" xlink:type="simple"><tp:taxon-name><tp:taxon-name-part taxon-name-part-type="family" reg="Aphididae">Aphididae</tp:taxon-name-part></tp:taxon-name></named-content>; genus: <named-content xmlns:xlink="http://www.w3.org/1999/xlink" content-type="dwc:genus" xlink:type="simple"><tp:taxon-name><tp:taxon-name-part taxon-name-part-type="genus" reg="Eutrichosiphum">Eutrichosiphum</tp:taxon-name-part></tp:taxon-name></named-content>; taxonomicStatus: <named-content xmlns:xlink="http://www.w3.org/1999/xlink" content-type="dwc:taxonomicStatus" xlink:type="simple">accepted</named-content>; <bold>Location:</bold> higherGeography: <named-content xmlns:xlink="http://www.w3.org/1999/xlink" content-type="dwc:higherGeography" xlink:type="simple">East Asia</named-content>; country: <named-content xmlns:xlink="http://www.w3.org/1999/xlink" content-type="dwc:country" xlink:type="simple">South Korea</named-content>; countryCode: <named-content xmlns:xlink="http://www.w3.org/1999/xlink" content-type="dwc:countryCode" xlink:type="simple">KR</named-content>; municipality: <named-content xmlns:xlink="http://www.w3.org/1999/xlink" content-type="dwc:municipality" xlink:type="simple">Jinju-si</named-content>; locality: <named-content xmlns:xlink="http://www.w3.org/1999/xlink" content-type="dwc:locality" xlink:type="simple">Samgye-ri, Naedong-myeon</named-content>; verbatimLatitude: <named-content xmlns:xlink="http://www.w3.org/1999/xlink" content-type="dwc:verbatimLatitude" xlink:type="simple">35.1477</named-content>; verbatimLongitude: <named-content xmlns:xlink="http://www.w3.org/1999/xlink" content-type="dwc:verbatimLongitude" xlink:type="simple">128.0448</named-content>; geodeticDatum: <named-content xmlns:xlink="http://www.w3.org/1999/xlink" content-type="dwc:geodeticDatum" xlink:type="simple">WGS84</named-content>; georeferenceProtocol: <named-content xmlns:xlink="http://www.w3.org/1999/xlink" content-type="dwc:georeferenceProtocol" xlink:type="simple">label</named-content>; <bold>Identification:</bold> identifiedBy: <named-content xmlns:xlink="http://www.w3.org/1999/xlink" content-type="dwc:identifiedBy" xlink:type="simple">Yejin Kang</named-content>; dateIdentified: <named-content xmlns:xlink="http://www.w3.org/1999/xlink" content-type="dwc:dateIdentified" xlink:type="simple">2025</named-content>; <bold>Event:</bold> samplingProtocol: <named-content xmlns:xlink="http://www.w3.org/1999/xlink" content-type="dwc:samplingProtocol" xlink:type="simple">hand collected</named-content>; year: <named-content xmlns:xlink="http://www.w3.org/1999/xlink" content-type="dwc:year" xlink:type="simple">2025</named-content>; month: <named-content xmlns:xlink="http://www.w3.org/1999/xlink" content-type="dwc:month" xlink:type="simple">5</named-content>; day: <named-content xmlns:xlink="http://www.w3.org/1999/xlink" content-type="dwc:day" xlink:type="simple">24</named-content>; <bold>Record Level:</bold> language: <named-content xmlns:xlink="http://www.w3.org/1999/xlink" content-type="dwc:language" xlink:type="simple">en</named-content>; rightsHolder: <named-content xmlns:xlink="http://www.w3.org/1999/xlink" content-type="dwc:rightsHolder" xlink:type="simple">Gyeongsang National University</named-content>; collectionID: <named-content xmlns:xlink="http://www.w3.org/1999/xlink" content-type="dwc:collectionID" xlink:type="simple">GNU</named-content>; collectionCode: <named-content xmlns:xlink="http://www.w3.org/1999/xlink" content-type="dwc:collectionCode" xlink:type="simple">Insects</named-content>; basisOfRecord: <named-content xmlns:xlink="http://www.w3.org/1999/xlink" content-type="dwc:basisOfRecord" xlink:type="simple">PreservedSpecimen</named-content>; <bold>Material Entity:</bold> preparations: <named-content xmlns:xlink="http://www.w3.org/1999/xlink" content-type="dwc:preparations" xlink:type="simple">microscope slide</named-content></p></list-item></list></tp:treatment-sec><tp:treatment-sec sec-type="Description"><title>Description</title><p><bold>Apterous viviparous female</bold> (Table <xref ref-type="table" rid="T13940959">3</xref>). Color in life. Body pale yellowish green, antennae; dark brown the end of Ant.Ⅲ, distal half of Ant. Ⅳ, Ant.Ⅴb and PT. SIPH dark brown, except basal parts (Fig. <xref ref-type="fig" rid="F13940954">5</xref>). Morphology. Body pale brown elongated, 2.22-2.51 mm long (Fig. <xref ref-type="fig" rid="F13940965">6</xref>A). Head and prothorax fused together. Antennae 5-segmented, pale brown except distal end of Ant.Ⅲ, the half of Ant.Ⅳ, Ⅴb and PT brown; 1.21-1.40 mm long (Fig. <xref ref-type="fig" rid="F13940965">6</xref>G). Ant.Ⅲ with 15-19 setae, imbricated in general; Ant.Ⅳ and Ant.Ⅴ intensely imbricated with 4-5 setae and 3 setae on Ant.Ⅴb; PT 0.21-0.25 mm long, with 3-4 short apical setae, 1.25-1.55 times as long as Ant.Ⅴb. Ant.Ⅲ 1.23-1.34 times as long as head width across eyes; longest seta on Ant.III 0.09-0.11 mm long. URS 0.17-0.19 mm long, with 8-12 accessory setae; URS not reaching the hind coxae (Fig. <xref ref-type="fig" rid="F13940965">6</xref>D). Hind coxa spinulose; hind femur spinulose in general, and reticulated distally; hind tibia smooth except spinulose on distal 1/3 (Fig. <xref ref-type="fig" rid="F13940965">6</xref>C); 2HT imbricated with 4-9 setae (Fig. <xref ref-type="fig" rid="F13940965">6</xref>E). Abdomen spinulose, with partially elliptical reticulations (also in thorax), pointed and bifurcated setae dorsally; spinulose with long and short setae ventrally. SIPH dark brown except the basal part, with many long setae and spinulose without reticulation at the base (Fig. <xref ref-type="fig" rid="F13940965">6</xref>B); 0.45-0.53 times as long as BL, 15.10-19.08 times as long as basal width of SIPH. Cauda with 7-10 (mostly 9) setae (Fig. <xref ref-type="fig" rid="F13940965">6</xref>F); 0.42-0.51 times as long as width of cauda.</p></tp:treatment-sec><tp:treatment-sec sec-type="Distribution"><title>Distribution</title><p>South Korea (new record), Japan, China, India, Java (<xref ref-type="bibr" rid="B13941092">Raychaudhuri 1956</xref>, <xref ref-type="bibr" rid="B13941258">Singh and Singh 2017</xref>, <xref ref-type="bibr" rid="B13941249">Noordam 1994</xref>, <xref ref-type="bibr" rid="B13941213">Miyazaki et al. 2016</xref>).</p></tp:treatment-sec><tp:treatment-sec sec-type="Host plants"><title>Host plants</title><p><italic><tp:taxon-name><tp:taxon-name-part taxon-name-part-type="genus" reg="Castanopsis">Castanopsis</tp:taxon-name-part> <tp:taxon-name-part taxon-name-part-type="species" reg="sieboldii">sieboldii</tp:taxon-name-part></tp:taxon-name></italic> (in this study), <italic><tp:taxon-name><tp:taxon-name-part taxon-name-part-type="genus" reg="Castanopsis">C.</tp:taxon-name-part> <tp:taxon-name-part taxon-name-part-type="species" reg="eyrei">eyrei</tp:taxon-name-part></tp:taxon-name></italic>, <italic><tp:taxon-name><tp:taxon-name-part taxon-name-part-type="genus" reg="Castanopsis">C.</tp:taxon-name-part> <tp:taxon-name-part taxon-name-part-type="species" reg="ferox">ferox</tp:taxon-name-part></tp:taxon-name></italic>, <italic><tp:taxon-name><tp:taxon-name-part taxon-name-part-type="genus" reg="Castanopsis">C.</tp:taxon-name-part> <tp:taxon-name-part taxon-name-part-type="species" reg="javanica">javanica</tp:taxon-name-part></tp:taxon-name></italic>, <italic><tp:taxon-name><tp:taxon-name-part taxon-name-part-type="genus" reg="Castanea">C.</tp:taxon-name-part> <tp:taxon-name-part taxon-name-part-type="species" reg="mollissima">mollissima</tp:taxon-name-part></tp:taxon-name></italic>, <italic><tp:taxon-name><tp:taxon-name-part taxon-name-part-type="genus" reg="Lithocarpus">Lithocarpus</tp:taxon-name-part> <tp:taxon-name-part taxon-name-part-type="species" reg="ovalis">ovalis</tp:taxon-name-part></tp:taxon-name></italic>, <italic><tp:taxon-name><tp:taxon-name-part taxon-name-part-type="genus" reg="Pterospermum">Pterospermum</tp:taxon-name-part></tp:taxon-name></italic> sp. (<xref ref-type="bibr" rid="B13941249">Noordam 1994</xref>, <xref ref-type="bibr" rid="B13941258">Singh and Singh 2017</xref>)</p></tp:treatment-sec><tp:treatment-sec><!--Section generated to contain objects referenced in tp:taxon-treatment.--><table-wrap id="T13940959" position="float" orientation="portrait"><label>Table 3.</label><caption><p>The biometric data of apterous viviparous females <italic><tp:taxon-name><tp:taxon-name-part taxon-name-part-type="genus" reg="Eutrichosiphum">Eutrichosiphum</tp:taxon-name-part> <tp:taxon-name-part taxon-name-part-type="species" reg="sinense">sinense</tp:taxon-name-part></tp:taxon-name></italic></p></caption><table rules="all"><tbody><tr><td rowspan="2" colspan="2">Body parts</td><td rowspan="1" colspan="2"><italic><tp:taxon-name><tp:taxon-name-part taxon-name-part-type="genus" reg="Eutrichosiphum">Eutrichosiphum</tp:taxon-name-part> <tp:taxon-name-part taxon-name-part-type="species" reg="sinense">sinense</tp:taxon-name-part></tp:taxon-name></italic> (n=5)</td></tr><tr><td rowspan="1" colspan="1">Mean</td><td rowspan="1" colspan="1">Range</td></tr><tr><td rowspan="22" colspan="1">Length (mm)</td><td rowspan="1" colspan="1">Body</td><td rowspan="1" colspan="1">2.40</td><td rowspan="1" colspan="1">2.22–2.51</td></tr><tr><td rowspan="1" colspan="1">Body width</td><td rowspan="1" colspan="1">0.88</td><td rowspan="1" colspan="1">0.80–0.95</td></tr><tr><td rowspan="1" colspan="1">Head width</td><td rowspan="1" colspan="1">0.39</td><td rowspan="1" colspan="1">0.38–0.41</td></tr><tr><td rowspan="1" colspan="1">Whole Antennae</td><td rowspan="1" colspan="1">1.29</td><td rowspan="1" colspan="1">1.21–1.40</td></tr><tr><td rowspan="1" colspan="1">Ant.Ⅰ</td><td rowspan="1" colspan="1">0.08</td><td rowspan="1" colspan="1">0.08–0.09</td></tr><tr><td rowspan="1" colspan="1">Ant.Ⅱ</td><td rowspan="1" colspan="1">0.07</td><td rowspan="1" colspan="1">0.06–0.07</td></tr><tr><td rowspan="1" colspan="1">Ant.Ⅲ</td><td rowspan="1" colspan="1">0.50</td><td rowspan="1" colspan="1">0.48–0.52</td></tr><tr><td rowspan="1" colspan="1">Ant.Ⅳ</td><td rowspan="1" colspan="1">0.23</td><td rowspan="1" colspan="1">0.22–0.25</td></tr><tr><td rowspan="1" colspan="1">Ant.Ⅴb</td><td rowspan="1" colspan="1">0.17</td><td rowspan="1" colspan="1">0.16–0.19</td></tr><tr><td rowspan="1" colspan="1">PT</td><td rowspan="1" colspan="1">0.23</td><td rowspan="1" colspan="1">0.21–0.25</td></tr><tr><td rowspan="1" colspan="1">URS</td><td rowspan="1" colspan="1">0.18</td><td rowspan="1" colspan="1">0.17–0.19</td></tr><tr><td rowspan="1" colspan="1">HFM</td><td rowspan="1" colspan="1">0.51</td><td rowspan="1" colspan="1">0.47–0.55</td></tr><tr><td rowspan="1" colspan="1">HTB</td><td rowspan="1" colspan="1">0.72</td><td rowspan="1" colspan="1">0.67–0.79</td></tr><tr><td rowspan="1" colspan="1">2HT</td><td rowspan="1" colspan="1">0.10</td><td rowspan="1" colspan="1">0.09–0.10</td></tr><tr><td rowspan="1" colspan="1">SIPH</td><td rowspan="1" colspan="1">1.19</td><td rowspan="1" colspan="1">1.10–1.34</td></tr><tr><td rowspan="1" colspan="1">SIPH BW</td><td rowspan="1" colspan="1">0.07</td><td rowspan="1" colspan="1">0.07–0.08</td></tr><tr><td rowspan="1" colspan="1">SIPH MW</td><td rowspan="1" colspan="1">0.11</td><td rowspan="1" colspan="1">0.10–0.12</td></tr><tr><td rowspan="1" colspan="1">SIPH DW</td><td rowspan="1" colspan="1">0.05</td><td rowspan="1" colspan="1">0.04–0.05</td></tr><tr><td rowspan="1" colspan="1">Cauda</td><td rowspan="1" colspan="1">0.10</td><td rowspan="1" colspan="1">0.09–0.10</td></tr><tr><td rowspan="1" colspan="1">Cauda BW</td><td rowspan="1" colspan="1">0.21</td><td rowspan="1" colspan="1">0.19–0.22</td></tr><tr><td rowspan="1" colspan="1">BDAnt.Ⅲ</td><td rowspan="1" colspan="1">0.03</td><td rowspan="1" colspan="1">0.03–0.04</td></tr><tr><td rowspan="1" colspan="1">Setae on Ant.Ⅲ</td><td rowspan="1" colspan="1">0.10</td><td rowspan="1" colspan="1">0.09–0.11</td></tr><tr><td rowspan="5" colspan="1">No. of setae on</td><td rowspan="1" colspan="1">Ant.Ⅰ</td><td rowspan="1" colspan="1">5</td><td rowspan="1" colspan="1">5–6</td></tr><tr><td rowspan="1" colspan="1">Ant.Ⅱ</td><td rowspan="1" colspan="1">4</td><td rowspan="1" colspan="1">4–5</td></tr><tr><td rowspan="1" colspan="1">Ant.Ⅲ</td><td rowspan="1" colspan="1">17</td><td rowspan="1" colspan="1">15–19</td></tr><tr><td rowspan="1" colspan="1">URS</td><td rowspan="1" colspan="1">9</td><td rowspan="1" colspan="1">8–12</td></tr><tr><td rowspan="1" colspan="1">Cauda</td><td rowspan="1" colspan="1">9</td><td rowspan="1" colspan="1">7–10</td></tr><tr><td rowspan="13" colspan="1">Ratio (times)</td><td rowspan="1" colspan="1">Whole Ant/BL</td><td rowspan="1" colspan="1">0.54</td><td rowspan="1" colspan="1">0.52–0.56</td></tr><tr><td rowspan="1" colspan="1">PT/Ant.Ⅴb</td><td rowspan="1" colspan="1">1.36</td><td rowspan="1" colspan="1">1.25–1.55</td></tr><tr><td rowspan="1" colspan="1">PT/Ant.Ⅲ</td><td rowspan="1" colspan="1">0.46</td><td rowspan="1" colspan="1">0.43–0.50</td></tr><tr><td rowspan="1" colspan="1">URS/2HT</td><td rowspan="1" colspan="1">1.80</td><td rowspan="1" colspan="1">1.65–1.99</td></tr><tr><td rowspan="1" colspan="1">URS/Ant.Ⅴb</td><td rowspan="1" colspan="1">1.04</td><td rowspan="1" colspan="1">0.92–1.14</td></tr><tr><td rowspan="1" colspan="1">HFM/Ant.Ⅲ</td><td rowspan="1" colspan="1">1.01</td><td rowspan="1" colspan="1">0.97–1.08</td></tr><tr><td rowspan="1" colspan="1">SIPH/BL</td><td rowspan="1" colspan="1">0.50</td><td rowspan="1" colspan="1">0.45–0.53</td></tr><tr><td rowspan="1" colspan="1">SIPH/Ant.Ⅲ</td><td rowspan="1" colspan="1">2.37</td><td rowspan="1" colspan="1">2.14–2.64</td></tr><tr><td rowspan="1" colspan="1">SIPH/SIPH BW</td><td rowspan="1" colspan="1">16.23</td><td rowspan="1" colspan="1">15.10–19.08</td></tr><tr><td rowspan="1" colspan="1">SIPH/SIPH MW</td><td rowspan="1" colspan="1">10.53</td><td rowspan="1" colspan="1">9.47–13.31</td></tr><tr><td rowspan="1" colspan="1">SIPH/SIPH DW</td><td rowspan="1" colspan="1">25.41</td><td rowspan="1" colspan="1">23.38–28.55</td></tr><tr><td rowspan="1" colspan="1">Cauda/Cauda BW</td><td rowspan="1" colspan="1">0.46</td><td rowspan="1" colspan="1">0.42–0.51</td></tr><tr><td rowspan="1" colspan="1">Setae on Ant.Ⅲ/<break/>BDAnt.Ⅲ</td><td rowspan="1" colspan="1">2.97</td><td rowspan="1" colspan="1">2.73–3.23</td></tr></tbody></table></table-wrap><fig id="F13940954" position="float" orientation="portrait"><object-id xmlns:xlink="http://www.w3.org/1999/xlink" content-type="arpha" xlink:type="simple">9FDA8F9B-9699-5961-AD2A-67E2260DBBC2</object-id><object-id xmlns:xlink="http://www.w3.org/1999/xlink" content-type="doi" xlink:type="simple">10.3897/BDJ.14.e190624.figure3</object-id><label>Figure 5.</label><caption><p>Apterous viviparous female of <italic><tp:taxon-name><tp:taxon-name-part taxon-name-part-type="genus" reg="Eutrichosiphum">Eutrichosiphum</tp:taxon-name-part> <tp:taxon-name-part taxon-name-part-type="species" reg="sinense">sinense</tp:taxon-name-part></tp:taxon-name></italic> on <italic><tp:taxon-name><tp:taxon-name-part taxon-name-part-type="genus" reg="Castanopsis">Castanopsis</tp:taxon-name-part> <tp:taxon-name-part taxon-name-part-type="species" reg="sieboldii">sieboldii</tp:taxon-name-part></tp:taxon-name></italic>.</p></caption><graphic xmlns:xlink="http://www.w3.org/1999/xlink" xlink:href="bdj-14-e190624-g005.jpg" position="float" id="oo_1551731.jpg" orientation="portrait" xlink:type="simple"><uri content-type="original_file" xlink:type="simple">https://binary.pensoft.net/fig/1551731</uri></graphic></fig><fig id="F13940965" position="float" orientation="portrait"><object-id xmlns:xlink="http://www.w3.org/1999/xlink" content-type="arpha" xlink:type="simple">487C29D1-1069-5562-AB05-171757894FA5</object-id><object-id xmlns:xlink="http://www.w3.org/1999/xlink" content-type="doi" xlink:type="simple">10.3897/BDJ.14.e190624.figure3</object-id><label>Figure 6.</label><caption><p>Apterous viviparous female of <italic><tp:taxon-name><tp:taxon-name-part taxon-name-part-type="genus" reg="Eutrichosiphum">Eutrichosiphum</tp:taxon-name-part> <tp:taxon-name-part taxon-name-part-type="species" reg="sinense">sinense</tp:taxon-name-part></tp:taxon-name></italic>. <bold>A</bold> Whole body; <bold>B</bold> SIPH; <bold>C</bold> HTB; <bold>D</bold> URS; <bold>E</bold> 2HT; <bold>F</bold> Cauda; <bold>G</bold> Whole Antenna. Scale bar: 500 µm (A); 200 µm (B, C, G); 100 µm (D, F); 50 µm (E).</p></caption><graphic xmlns:xlink="http://www.w3.org/1999/xlink" xlink:href="bdj-14-e190624-g006.jpg" position="float" id="oo_1551734.jpg" orientation="portrait" xlink:type="simple"><uri content-type="original_file" xlink:type="simple">https://binary.pensoft.net/fig/1551734</uri></graphic></fig></tp:treatment-sec><ref-list><ref id="B13941092"><element-citation xmlns:xlink="http://www.w3.org/1999/xlink" publication-type="article" xlink:type="simple"><person-group person-group-type="author"><name name-style="western"><surname>Raychaudhuri</surname><given-names>D. N.</given-names></name></person-group><year>1956</year><article-title>Revision of <tp:taxon-name><tp:taxon-name-part taxon-name-part-type="genus" reg="Greenidea">Greenidea</tp:taxon-name-part></tp:taxon-name> and related genera (<tp:taxon-name><tp:taxon-name-part taxon-name-part-type="suborder" reg="Homoptera">Homoptera</tp:taxon-name-part></tp:taxon-name>, <tp:taxon-name><tp:taxon-name-part taxon-name-part-type="family" reg="Aphididae">Aphididae</tp:taxon-name-part></tp:taxon-name>)</article-title><source>Zoologische Verhandlingen</source><volume>31</volume><fpage>1</fpage><lpage>106</lpage></element-citation></ref><ref id="B13941258"><element-citation xmlns:xlink="http://www.w3.org/1999/xlink" publication-type="article" xlink:type="simple"><person-group person-group-type="author"><name name-style="western"><surname>Singh</surname><given-names>G.</given-names></name><name name-style="western"><surname>Singh</surname><given-names>R.</given-names></name></person-group><year>2017</year><article-title>Updated checklist of <tp:taxon-name><tp:taxon-name-part taxon-name-part-type="subfamily" reg="Greenideinae">Greenideinae</tp:taxon-name-part></tp:taxon-name> (<tp:taxon-name><tp:taxon-name-part taxon-name-part-type="family" reg="Aphididae">Aphididae</tp:taxon-name-part></tp:taxon-name>: <tp:taxon-name><tp:taxon-name-part taxon-name-part-type="order" reg="Hemiptera">Hemiptera</tp:taxon-name-part></tp:taxon-name>) and its Host Plants In India</article-title><source>International Journal of Contemporary Research and Review</source><volume>8</volume><issue>3</issue><fpage>20191</fpage><lpage>20219</lpage></element-citation></ref><ref id="B13941249"><element-citation xmlns:xlink="http://www.w3.org/1999/xlink" publication-type="article" xlink:type="simple"><person-group person-group-type="author"><name name-style="western"><surname>Noordam</surname><given-names>D.</given-names></name></person-group><year>1994</year><article-title><tp:taxon-name><tp:taxon-name-part taxon-name-part-type="subfamily" reg="Greenideinae">Greenideinae</tp:taxon-name-part></tp:taxon-name> from Java (<tp:taxon-name><tp:taxon-name-part taxon-name-part-type="suborder" reg="Homoptera">Homoptera</tp:taxon-name-part></tp:taxon-name>: <tp:taxon-name><tp:taxon-name-part taxon-name-part-type="family" reg="Aphididae">Aphididae</tp:taxon-name-part></tp:taxon-name>)</article-title><source>Zoologische Verhandlingen</source><volume>296</volume><fpage>1</fpage><lpage>284</lpage></element-citation></ref><ref id="B13941213"><element-citation xmlns:xlink="http://www.w3.org/1999/xlink" publication-type="book" xlink:type="simple"><person-group person-group-type="author"><name name-style="western"><surname>Miyazaki</surname><given-names>M.</given-names></name><name name-style="western"><surname>Aoki.</surname><given-names>S.</given-names></name><name name-style="western"><surname>Sano.</surname><given-names>M.</given-names></name></person-group><year>2016</year><source>Catalogue of the Insects of Japan Volume 4 <tp:taxon-name><tp:taxon-name-part taxon-name-part-type="cohort" reg="Paraneoptera">Paraneoptera</tp:taxon-name-part></tp:taxon-name></source><publisher-name>Entomological Society of Japan</publisher-name><size units="page">96-173</size></element-citation></ref></ref-list></tp:taxon-treatment>
