# Supplementary material for: First record of Eutrichosiphum sinense Raychaudhuri (Hemiptera, Aphididae, Greenideinae) from South Korea, with an illustrated key to the Korean Greenideinae species
Source: Biodivers Data J. 2026 Jul 10;14:e190624. doi: 10.3897/BDJ.14.e190624 (PMC13379708; doi:10.3897/BDJ.14.e190624)
Supplement: XML Treatment for Greenidea nipponica [file BDJ.14.e190624-treatment5.xml]

<!DOCTYPE tp:taxon-treatment
  PUBLIC "-//TaxonX//DTD Taxonomic Treatment Publishing DTD v0 20100105//EN" "tax-treatment-NSO.dtd">
<tp:taxon-treatment xmlns:tp="http://www.plazi.org/taxpub"><tp:treatment-meta><mixed-citation publication-type="journal"><person-group><name><surname>Kang</surname><given-names>Yejin</given-names></name><name><surname>Lee</surname><given-names>Wonhoon</given-names></name></person-group><article-title>First record of <italic><tp:taxon-name><tp:taxon-name-part taxon-name-part-type="genus" reg="Eutrichosiphum">Eutrichosiphum</tp:taxon-name-part> <tp:taxon-name-part taxon-name-part-type="species" reg="sinense">sinense</tp:taxon-name-part></tp:taxon-name></italic> Raychaudhuri (<tp:taxon-name><tp:taxon-name-part taxon-name-part-type="order" reg="Hemiptera">Hemiptera</tp:taxon-name-part></tp:taxon-name>, <tp:taxon-name><tp:taxon-name-part taxon-name-part-type="family" reg="Aphididae">Aphididae</tp:taxon-name-part></tp:taxon-name>, <tp:taxon-name><tp:taxon-name-part taxon-name-part-type="subfamily" reg="Greenideinae">Greenideinae</tp:taxon-name-part></tp:taxon-name>) from South Korea, with an illustrated key to the Korean <tp:taxon-name><tp:taxon-name-part taxon-name-part-type="subfamily" reg="Greenideinae">Greenideinae</tp:taxon-name-part></tp:taxon-name> species</article-title><source>Biodivers Data J</source><day>10</day><month>07</month><year>2026</year><volume>14</volume><pub-id pub-id-type="doi">10.3897/BDJ.14.e190624</pub-id></mixed-citation></tp:treatment-meta><tp:nomenclature><tp:taxon-name><object-id xmlns:xlink="http://www.w3.org/1999/xlink" content-type="arpha" xlink:type="simple">C3D432BD-4494-5A5C-A266-8AB5FFE82D3D</object-id><tp:taxon-name-part taxon-name-part-type="genus">Greenidea</tp:taxon-name-part> <tp:taxon-name-part taxon-name-part-type="species">nipponica</tp:taxon-name-part></tp:taxon-name><tp:taxon-authority>Suenaga, 1934</tp:taxon-authority></tp:nomenclature><tp:treatment-sec sec-type="materials"><title>Materials</title><list list-type="alpha-lower" list-content="occurrences"><list-item><p><bold>Type status:</bold> <named-content xmlns:xlink="http://www.w3.org/1999/xlink" content-type="dwc:typeStatus" xlink:type="simple">Other material</named-content>. <bold>Occurrence:</bold> catalogNumber: <named-content xmlns:xlink="http://www.w3.org/1999/xlink" content-type="dwc:catalogNumber" xlink:type="simple">coll#.20090805-001</named-content>; recordedBy: <named-content xmlns:xlink="http://www.w3.org/1999/xlink" content-type="dwc:recordedBy" xlink:type="simple">H.-R. Choi</named-content>; individualCount: <named-content xmlns:xlink="http://www.w3.org/1999/xlink" content-type="dwc:individualCount" xlink:type="simple">1</named-content>; sex: <named-content xmlns:xlink="http://www.w3.org/1999/xlink" content-type="dwc:sex" xlink:type="simple">female</named-content>; lifeStage: <named-content xmlns:xlink="http://www.w3.org/1999/xlink" content-type="dwc:lifeStage" xlink:type="simple">apterous female</named-content>; occurrenceStatus: <named-content xmlns:xlink="http://www.w3.org/1999/xlink" content-type="dwc:occurrenceStatus" xlink:type="simple">present</named-content>; associatedOccurrences: <named-content xmlns:xlink="http://www.w3.org/1999/xlink" content-type="dwc:associatedOccurrences" xlink:type="simple">host: <tp:taxon-name><tp:taxon-name-part taxon-name-part-type="genus" reg="Quercus">Quercus</tp:taxon-name-part> <tp:taxon-name-part taxon-name-part-type="species" reg="aliena">aliena</tp:taxon-name-part></tp:taxon-name></named-content>; occurrenceID: <named-content xmlns:xlink="http://www.w3.org/1999/xlink" content-type="dwc:occurrenceID" xlink:type="simple">77B31ED1-62AB-5198-8271-25785BCBAB4B</named-content>; <bold>Taxon:</bold> scientificName: <named-content xmlns:xlink="http://www.w3.org/1999/xlink" content-type="dwc:scientificName" xlink:type="simple"><italic><tp:taxon-name><tp:taxon-name-part taxon-name-part-type="genus" reg="Greenidea">Greenidea</tp:taxon-name-part> <tp:taxon-name-part taxon-name-part-type="species" reg="nipponica">nipponica</tp:taxon-name-part></tp:taxon-name></italic></named-content>; kingdom: <named-content xmlns:xlink="http://www.w3.org/1999/xlink" content-type="dwc:kingdom" xlink:type="simple"><tp:taxon-name><tp:taxon-name-part taxon-name-part-type="kingdom" reg="Animal">Animal</tp:taxon-name-part></tp:taxon-name></named-content>; phylum: <named-content xmlns:xlink="http://www.w3.org/1999/xlink" content-type="dwc:phylum" xlink:type="simple"><tp:taxon-name><tp:taxon-name-part taxon-name-part-type="phylum" reg="Arthropoda">Arthropoda</tp:taxon-name-part></tp:taxon-name></named-content>; class: <named-content xmlns:xlink="http://www.w3.org/1999/xlink" content-type="dwc:class" xlink:type="simple"><tp:taxon-name><tp:taxon-name-part taxon-name-part-type="class" reg="Insecta">Insecta</tp:taxon-name-part></tp:taxon-name></named-content>; order: <named-content xmlns:xlink="http://www.w3.org/1999/xlink" content-type="dwc:order" xlink:type="simple"><tp:taxon-name><tp:taxon-name-part taxon-name-part-type="order" reg="Hemiptera">Hemiptera</tp:taxon-name-part></tp:taxon-name></named-content>; family: <named-content xmlns:xlink="http://www.w3.org/1999/xlink" content-type="dwc:family" xlink:type="simple"><tp:taxon-name><tp:taxon-name-part taxon-name-part-type="family" reg="Aphididae">Aphididae</tp:taxon-name-part></tp:taxon-name></named-content>; genus: <named-content xmlns:xlink="http://www.w3.org/1999/xlink" content-type="dwc:genus" xlink:type="simple"><tp:taxon-name><tp:taxon-name-part taxon-name-part-type="genus" reg="Greenidea">Greenidea</tp:taxon-name-part></tp:taxon-name></named-content>; subgenus: <named-content xmlns:xlink="http://www.w3.org/1999/xlink" content-type="dwc:subgenus" xlink:type="simple"><tp:taxon-name><tp:taxon-name-part taxon-name-part-type="subgenus" reg="Trichosiphum">Trichosiphum</tp:taxon-name-part></tp:taxon-name></named-content>; taxonomicStatus: <named-content xmlns:xlink="http://www.w3.org/1999/xlink" content-type="dwc:taxonomicStatus" xlink:type="simple">accepted</named-content>; <bold>Location:</bold> higherGeography: <named-content xmlns:xlink="http://www.w3.org/1999/xlink" content-type="dwc:higherGeography" xlink:type="simple">East Asia</named-content>; country: <named-content xmlns:xlink="http://www.w3.org/1999/xlink" content-type="dwc:country" xlink:type="simple">South Korea</named-content>; countryCode: <named-content xmlns:xlink="http://www.w3.org/1999/xlink" content-type="dwc:countryCode" xlink:type="simple">KR</named-content>; municipality: <named-content xmlns:xlink="http://www.w3.org/1999/xlink" content-type="dwc:municipality" xlink:type="simple">Boryeong-si</named-content>; locality: <named-content xmlns:xlink="http://www.w3.org/1999/xlink" content-type="dwc:locality" xlink:type="simple">Wonsando</named-content>; verbatimLatitude: <named-content xmlns:xlink="http://www.w3.org/1999/xlink" content-type="dwc:verbatimLatitude" xlink:type="simple">36.2759</named-content>; verbatimLongitude: <named-content xmlns:xlink="http://www.w3.org/1999/xlink" content-type="dwc:verbatimLongitude" xlink:type="simple">126.4259</named-content>; geodeticDatum: <named-content xmlns:xlink="http://www.w3.org/1999/xlink" content-type="dwc:geodeticDatum" xlink:type="simple">WGS84</named-content>; georeferenceProtocol: <named-content xmlns:xlink="http://www.w3.org/1999/xlink" content-type="dwc:georeferenceProtocol" xlink:type="simple">label</named-content>; <bold>Identification:</bold> identifiedBy: <named-content xmlns:xlink="http://www.w3.org/1999/xlink" content-type="dwc:identifiedBy" xlink:type="simple">H.-R. Choi</named-content>; dateIdentified: <named-content xmlns:xlink="http://www.w3.org/1999/xlink" content-type="dwc:dateIdentified" xlink:type="simple">2009</named-content>; <bold>Event:</bold> samplingProtocol: <named-content xmlns:xlink="http://www.w3.org/1999/xlink" content-type="dwc:samplingProtocol" xlink:type="simple">hand collected</named-content>; year: <named-content xmlns:xlink="http://www.w3.org/1999/xlink" content-type="dwc:year" xlink:type="simple">2009</named-content>; month: <named-content xmlns:xlink="http://www.w3.org/1999/xlink" content-type="dwc:month" xlink:type="simple">8</named-content>; day: <named-content xmlns:xlink="http://www.w3.org/1999/xlink" content-type="dwc:day" xlink:type="simple">5</named-content>; <bold>Record Level:</bold> language: <named-content xmlns:xlink="http://www.w3.org/1999/xlink" content-type="dwc:language" xlink:type="simple">en</named-content>; rightsHolder: <named-content xmlns:xlink="http://www.w3.org/1999/xlink" content-type="dwc:rightsHolder" xlink:type="simple">Seoul National University</named-content>; collectionID: <named-content xmlns:xlink="http://www.w3.org/1999/xlink" content-type="dwc:collectionID" xlink:type="simple">SNU</named-content>; collectionCode: <named-content xmlns:xlink="http://www.w3.org/1999/xlink" content-type="dwc:collectionCode" xlink:type="simple">Insects</named-content>; basisOfRecord: <named-content xmlns:xlink="http://www.w3.org/1999/xlink" content-type="dwc:basisOfRecord" xlink:type="simple">PreservedSpecimen</named-content>; <bold>Material Entity:</bold> preparations: <named-content xmlns:xlink="http://www.w3.org/1999/xlink" content-type="dwc:preparations" xlink:type="simple">microscope slide</named-content></p></list-item></list></tp:treatment-sec><tp:treatment-sec sec-type="Description"><title>Description</title><p><bold>Apterous viviparous female</bold> (Table <xref ref-type="table" rid="T13940961">5</xref>). Morphology. Body dark brown pear-shaped, 2.82 mm long (Fig. <xref ref-type="fig" rid="F13940971">9</xref>A). Head and prothorax fused together. Antennae 6-segmented, pale brown except Ant.Ⅰ-Ⅱ, distal end of Ant.Ⅲ-Ⅴ and distal half of Ant.Ⅵb brown; 1.71 mm long (Fig. <xref ref-type="fig" rid="F13940971">9</xref>G). Ant.Ⅲ with 39 setae, weakly imbricated on distal half of Ant.Ⅲ; Ant.Ⅳ-Ⅴ imbricated with 9, 8 setae; Ant.Ⅵ intensely imbricated with 7 setae on Ant.Ⅵb; PT 0.36 mm long, with 4 short apical setae, 2.28 times as long as Ant.Ⅵb. Ant.Ⅲ 0.95 times as long as head width across eyes; longest seta on Ant.III 0.16 mm long. URS 0.27 mm long, with 18 accessory setae; the end of rostral segment reaching the middle of hind coxae (Fig. <xref ref-type="fig" rid="F13940971">9</xref>D). Hind femur smooth, bearing vertical stripes on the underside and long and short setae; hind tibia smooth, with many long and short setae together; brighter towards distal part (Fig. <xref ref-type="fig" rid="F13940971">9</xref>C); 2HT brown (darker than the bright part of hind tibia), imbricated with 10 setae (Fig. <xref ref-type="fig" rid="F13940971">9</xref>E). Abdomen spinulose, with long and short setae together ventrally; dorsal setae long and pointed; SIPH dark brown (darker basal and distal part), with many long setae and spinulose; reticulated at the base (Fig. <xref ref-type="fig" rid="F13940971">9</xref>B); 0.28 times as long as BL, 8.68 times as long as basal width of SIPH. Cauda with 7 setae (Fig. <xref ref-type="fig" rid="F13940971">9</xref>F); 0.38 times as long as width of cauda.</p></tp:treatment-sec><tp:treatment-sec sec-type="Distribution"><title>Distribution</title><p>South Korea, Japan, China, Pakistan (<xref ref-type="bibr" rid="B13941011">Paik 1972</xref>, <xref ref-type="bibr" rid="B13941213">Miyazaki et al. 2016</xref>, <xref ref-type="bibr" rid="B13941267">Hassan et al. 2024</xref>).</p></tp:treatment-sec><tp:treatment-sec sec-type="Host plants"><title>Host plants</title><p><italic><tp:taxon-name><tp:taxon-name-part taxon-name-part-type="genus" reg="Quercus">Quercus</tp:taxon-name-part> <tp:taxon-name-part taxon-name-part-type="species" reg="aliena">aliena</tp:taxon-name-part></tp:taxon-name></italic>, <italic><tp:taxon-name><tp:taxon-name-part taxon-name-part-type="genus" reg="Quercus">Q.</tp:taxon-name-part> <tp:taxon-name-part taxon-name-part-type="species" reg="baloot">baloot</tp:taxon-name-part></tp:taxon-name></italic>, <italic><tp:taxon-name><tp:taxon-name-part taxon-name-part-type="genus" reg="Quercus">Q.</tp:taxon-name-part> <tp:taxon-name-part taxon-name-part-type="species" reg="dentata">dentata</tp:taxon-name-part></tp:taxon-name></italic>, <italic><tp:taxon-name><tp:taxon-name-part taxon-name-part-type="genus" reg="Quercus">Q.</tp:taxon-name-part> <tp:taxon-name-part taxon-name-part-type="species" reg="floribunda">floribunda</tp:taxon-name-part></tp:taxon-name></italic>, <italic><tp:taxon-name><tp:taxon-name-part taxon-name-part-type="genus" reg="Quercus">Q.</tp:taxon-name-part> <tp:taxon-name-part taxon-name-part-type="species" reg="leucotrichophora">leucotrichophora</tp:taxon-name-part></tp:taxon-name></italic>, <italic><tp:taxon-name><tp:taxon-name-part taxon-name-part-type="genus" reg="Quercus">Q.</tp:taxon-name-part> <tp:taxon-name-part taxon-name-part-type="species" reg="mongolica">mongolica</tp:taxon-name-part></tp:taxon-name></italic>, <italic><tp:taxon-name><tp:taxon-name-part taxon-name-part-type="genus" reg="Quercus">Q.</tp:taxon-name-part> <tp:taxon-name-part taxon-name-part-type="species" reg="serrata">serrata</tp:taxon-name-part></tp:taxon-name></italic>, <italic><tp:taxon-name><tp:taxon-name-part taxon-name-part-type="genus" reg="Quercus">Q.</tp:taxon-name-part> <tp:taxon-name-part taxon-name-part-type="species" reg="variabilis">variabilis</tp:taxon-name-part></tp:taxon-name></italic> (<xref ref-type="bibr" rid="B13941267">Hassan et al. 2024</xref>, <xref ref-type="bibr" rid="B13941011">Paik 1972</xref>).</p></tp:treatment-sec><tp:treatment-sec><!--Section generated to contain objects referenced in tp:taxon-treatment.--><table-wrap id="T13940961" position="float" orientation="portrait"><label>Table 5.</label><caption><p>The biometric data of apterous viviparous females <italic><tp:taxon-name><tp:taxon-name-part taxon-name-part-type="genus" reg="Greenidea">Greenidea</tp:taxon-name-part> <tp:taxon-name-part taxon-name-part-type="species" reg="nipponica">nipponica</tp:taxon-name-part></tp:taxon-name></italic>.</p></caption><table rules="all"><tbody><tr><td rowspan="2" colspan="2">Body parts</td><td rowspan="1" colspan="2"><italic><tp:taxon-name><tp:taxon-name-part taxon-name-part-type="genus" reg="Greenidea">Greenidea</tp:taxon-name-part> <tp:taxon-name-part taxon-name-part-type="species" reg="nipponica">nipponica</tp:taxon-name-part></tp:taxon-name></italic> (n=1)</td></tr><tr><td rowspan="1" colspan="2">Mean</td></tr><tr><td rowspan="23" colspan="1">Length (mm)</td><td rowspan="1" colspan="2">Body</td><td rowspan="1" colspan="1">2.82</td></tr><tr><td rowspan="1" colspan="2">Body width</td><td rowspan="1" colspan="1">1.76</td></tr><tr><td rowspan="1" colspan="2">Head width</td><td rowspan="1" colspan="1">0.64</td></tr><tr><td rowspan="1" colspan="2">Whole Antennae</td><td rowspan="1" colspan="1">1.71</td></tr><tr><td rowspan="1" colspan="2">Ant.Ⅰ</td><td rowspan="1" colspan="1">0.11</td></tr><tr><td rowspan="1" colspan="2">Ant.Ⅱ</td><td rowspan="1" colspan="1">0.07</td></tr><tr><td rowspan="1" colspan="2">Ant.Ⅲ</td><td rowspan="1" colspan="1">0.61</td></tr><tr><td rowspan="1" colspan="2">Ant.Ⅳ</td><td rowspan="1" colspan="1">0.21</td></tr><tr><td rowspan="1" colspan="2">Ant.Ⅴ</td><td rowspan="1" colspan="1">0.22</td></tr><tr><td rowspan="1" colspan="2">Ant.Ⅵb</td><td rowspan="1" colspan="1">0.16</td></tr><tr><td rowspan="1" colspan="2">PT</td><td rowspan="1" colspan="1">0.36</td></tr><tr><td rowspan="1" colspan="2">URS</td><td rowspan="1" colspan="1">0.27</td></tr><tr><td rowspan="1" colspan="2">HFM</td><td rowspan="1" colspan="1">0.72</td></tr><tr><td rowspan="1" colspan="2">HTB</td><td rowspan="1" colspan="1">1.05</td></tr><tr><td rowspan="1" colspan="2">2HT</td><td rowspan="1" colspan="1">0.14</td></tr><tr><td rowspan="1" colspan="2">SIPH</td><td rowspan="1" colspan="1">0.78</td></tr><tr><td rowspan="1" colspan="2">SIPH BW</td><td rowspan="1" colspan="1">0.09</td></tr><tr><td rowspan="1" colspan="2">SIPH MW</td><td rowspan="1" colspan="1">0.17</td></tr><tr><td rowspan="1" colspan="2">SIPH DW</td><td rowspan="1" colspan="1">0.07</td></tr><tr><td rowspan="1" colspan="2">Cauda</td><td rowspan="1" colspan="1">0.10</td></tr><tr><td rowspan="1" colspan="2">Cauda BW</td><td rowspan="1" colspan="1">0.25</td></tr><tr><td rowspan="1" colspan="2">BDAnt.Ⅲ</td><td rowspan="1" colspan="1">0.05</td></tr><tr><td rowspan="1" colspan="2">Setae on Ant.Ⅲ</td><td rowspan="1" colspan="1">0.16</td></tr><tr><td rowspan="5" colspan="1">No. of setae on</td><td rowspan="1" colspan="2">Ant.Ⅰ</td><td rowspan="1" colspan="1">11</td></tr><tr><td rowspan="1" colspan="2">Ant.Ⅱ</td><td rowspan="1" colspan="1">6</td></tr><tr><td rowspan="1" colspan="2">Ant.Ⅲ</td><td rowspan="1" colspan="1">39</td></tr><tr><td rowspan="1" colspan="2">URS</td><td rowspan="1" colspan="1">18</td></tr><tr><td rowspan="1" colspan="2">Cauda</td><td rowspan="1" colspan="1">7</td></tr><tr><td rowspan="13" colspan="1">Ratio (times)</td><td rowspan="1" colspan="2">Whole Ant/BL</td><td rowspan="1" colspan="1">0.61</td></tr><tr><td rowspan="1" colspan="2">PT/Ant.Ⅵb</td><td rowspan="1" colspan="1">2.28</td></tr><tr><td rowspan="1" colspan="2">PT/Ant.Ⅲ</td><td rowspan="1" colspan="1">0.59</td></tr><tr><td rowspan="1" colspan="2">URS/2HT</td><td rowspan="1" colspan="1">1.92</td></tr><tr><td rowspan="1" colspan="2">URS/Ant.Ⅵb</td><td rowspan="1" colspan="1">1.72</td></tr><tr><td rowspan="1" colspan="2">HFM/Ant.Ⅲ</td><td rowspan="1" colspan="1">1.17</td></tr><tr><td rowspan="1" colspan="2">SIPH/BL</td><td rowspan="1" colspan="1">0.28</td></tr><tr><td rowspan="1" colspan="2">SIPH/Ant.Ⅲ</td><td rowspan="1" colspan="1">1.28</td></tr><tr><td rowspan="1" colspan="2">SIPH/SIPH BW</td><td rowspan="1" colspan="1">8.68</td></tr><tr><td rowspan="1" colspan="2">SIPH/SIPH MW</td><td rowspan="1" colspan="1">4.62</td></tr><tr><td rowspan="1" colspan="2">SIPH/SIPH DW</td><td rowspan="1" colspan="1">10.43</td></tr><tr><td rowspan="1" colspan="2">Cauda/Cauda BW</td><td rowspan="1" colspan="1">0.38</td></tr><tr><td rowspan="1" colspan="2">Setae on Ant.Ⅲ/<break/>BDAnt.Ⅲ</td><td rowspan="1" colspan="1">3.55</td></tr></tbody></table></table-wrap><fig id="F13940971" position="float" orientation="portrait"><object-id xmlns:xlink="http://www.w3.org/1999/xlink" content-type="arpha" xlink:type="simple">949F51CC-0265-5659-8DF7-1F6846317097</object-id><object-id xmlns:xlink="http://www.w3.org/1999/xlink" content-type="doi" xlink:type="simple">10.3897/BDJ.14.e190624.figure4</object-id><label>Figure 9.</label><caption><p>Apterous viviparous female of <italic><tp:taxon-name><tp:taxon-name-part taxon-name-part-type="genus" reg="Greenidea">Greenidea</tp:taxon-name-part> <tp:taxon-name-part taxon-name-part-type="species" reg="nipponica">nipponica</tp:taxon-name-part></tp:taxon-name></italic>. <bold>A</bold> Whole body; <bold>B</bold> SIPH; <bold>C</bold> HTB; <bold>D</bold> URS; <bold>E</bold> Cauda; <bold>F</bold> 2HT; <bold>G</bold>,Whole Antenna. Scale bar: 500 µm (A, C, G); 200 µm (B, D); 100 µm (F, E).</p></caption><graphic xmlns:xlink="http://www.w3.org/1999/xlink" xlink:href="bdj-14-e190624-g009.jpg" position="float" id="oo_1551738.jpg" orientation="portrait" xlink:type="simple"><uri content-type="original_file" xlink:type="simple">https://binary.pensoft.net/fig/1551738</uri></graphic></fig></tp:treatment-sec><ref-list><ref id="B13941011"><element-citation xmlns:xlink="http://www.w3.org/1999/xlink" publication-type="book" xlink:type="simple"><person-group person-group-type="author"><name name-style="western"><surname>Paik</surname><given-names>W. H.</given-names></name></person-group><year>1972</year><source>Illustrated Encyclopedia of Fauna &amp; Flora of Korea, <tp:taxon-name><tp:taxon-name-part taxon-name-part-type="class" reg="Insecta">Insecta</tp:taxon-name-part></tp:taxon-name></source><volume>Vol. 5</volume><publisher-name>Samwha Publishing Company</publisher-name></element-citation></ref><ref id="B13941213"><element-citation xmlns:xlink="http://www.w3.org/1999/xlink" publication-type="book" xlink:type="simple"><person-group person-group-type="author"><name name-style="western"><surname>Miyazaki</surname><given-names>M.</given-names></name><name name-style="western"><surname>Aoki.</surname><given-names>S.</given-names></name><name name-style="western"><surname>Sano.</surname><given-names>M.</given-names></name></person-group><year>2016</year><source>Catalogue of the Insects of Japan Volume 4 <tp:taxon-name><tp:taxon-name-part taxon-name-part-type="cohort" reg="Paraneoptera">Paraneoptera</tp:taxon-name-part></tp:taxon-name></source><publisher-name>Entomological Society of Japan</publisher-name><size units="page">96-173</size></element-citation></ref><ref id="B13941267"><element-citation xmlns:xlink="http://www.w3.org/1999/xlink" publication-type="article" xlink:type="simple"><person-group person-group-type="author"><name name-style="western"><surname>Hassan</surname><given-names>M. A.</given-names></name><name name-style="western"><surname>Asif</surname><given-names>M.</given-names></name><name name-style="western"><surname>Chakrabarti</surname><given-names>S.</given-names></name><name name-style="western"><surname>Amin</surname><given-names>M.</given-names></name><name name-style="western"><surname>Abbas</surname><given-names>Z.</given-names></name><name name-style="western"><surname>Maryam</surname><given-names>Z.</given-names></name><name name-style="western"><surname>Iqbal</surname><given-names>Z.</given-names></name><name name-style="western"><surname>Ali</surname><given-names>M.</given-names></name><name name-style="western"><surname>Qasim</surname><given-names>M.</given-names></name><name name-style="western"><surname>Bashir</surname><given-names>N. H.</given-names></name><name name-style="western"><surname>Ali</surname><given-names>M. Y.</given-names></name><name name-style="western"><surname>Xing</surname><given-names>J.</given-names></name></person-group><year>2024</year><article-title>A comprehensive checklist and host plants of <tp:taxon-name><tp:taxon-name-part taxon-name-part-type="family" reg="Aphididae">Aphididae</tp:taxon-name-part></tp:taxon-name> (<tp:taxon-name><tp:taxon-name-part taxon-name-part-type="infraorder" reg="Aphidomorpha">Aphidomorpha</tp:taxon-name-part></tp:taxon-name>: <tp:taxon-name><tp:taxon-name-part taxon-name-part-type="order" reg="Hemiptera">Hemiptera</tp:taxon-name-part></tp:taxon-name>) from Pakistan</article-title><source>European Journal of Taxonomy</source><volume>945</volume><issue>1</issue><fpage>74</fpage></element-citation></ref></ref-list></tp:taxon-treatment>
