# Supplementary material for: First record of Eutrichosiphum sinense Raychaudhuri (Hemiptera, Aphididae, Greenideinae) from South Korea, with an illustrated key to the Korean Greenideinae species
Source: Biodivers Data J. 2026 Jul 10;14:e190624. doi: 10.3897/BDJ.14.e190624 (PMC13379708; doi:10.3897/BDJ.14.e190624)
Supplement: XML Treatment for Greenidea nigra [file BDJ.14.e190624-treatment6.xml]

<!DOCTYPE tp:taxon-treatment
  PUBLIC "-//TaxonX//DTD Taxonomic Treatment Publishing DTD v0 20100105//EN" "tax-treatment-NSO.dtd">
<tp:taxon-treatment xmlns:tp="http://www.plazi.org/taxpub"><tp:treatment-meta><mixed-citation publication-type="journal"><person-group><name><surname>Kang</surname><given-names>Yejin</given-names></name><name><surname>Lee</surname><given-names>Wonhoon</given-names></name></person-group><article-title>First record of <italic><tp:taxon-name><tp:taxon-name-part taxon-name-part-type="genus" reg="Eutrichosiphum">Eutrichosiphum</tp:taxon-name-part> <tp:taxon-name-part taxon-name-part-type="species" reg="sinense">sinense</tp:taxon-name-part></tp:taxon-name></italic> Raychaudhuri (<tp:taxon-name><tp:taxon-name-part taxon-name-part-type="order" reg="Hemiptera">Hemiptera</tp:taxon-name-part></tp:taxon-name>, <tp:taxon-name><tp:taxon-name-part taxon-name-part-type="family" reg="Aphididae">Aphididae</tp:taxon-name-part></tp:taxon-name>, <tp:taxon-name><tp:taxon-name-part taxon-name-part-type="subfamily" reg="Greenideinae">Greenideinae</tp:taxon-name-part></tp:taxon-name>) from South Korea, with an illustrated key to the Korean <tp:taxon-name><tp:taxon-name-part taxon-name-part-type="subfamily" reg="Greenideinae">Greenideinae</tp:taxon-name-part></tp:taxon-name> species</article-title><source>Biodivers Data J</source><day>10</day><month>07</month><year>2026</year><volume>14</volume><pub-id pub-id-type="doi">10.3897/BDJ.14.e190624</pub-id></mixed-citation></tp:treatment-meta><tp:nomenclature><tp:taxon-name><object-id xmlns:xlink="http://www.w3.org/1999/xlink" content-type="arpha" xlink:type="simple">115EE080-3BCB-5B95-AB69-C839E9ED685E</object-id><tp:taxon-name-part taxon-name-part-type="genus">Greenidea</tp:taxon-name-part> <tp:taxon-name-part taxon-name-part-type="species">nigra</tp:taxon-name-part></tp:taxon-name><tp:taxon-authority>(Maki, 1917)</tp:taxon-authority><tp:nomenclature-citation-list><tp:nomenclature-citation><tp:taxon-name><tp:taxon-name-part taxon-name-part-type="genus" reg="Trichosiphum">Trichosiphum</tp:taxon-name-part> <tp:taxon-name-part taxon-name-part-type="species" reg="nigrum">nigrum</tp:taxon-name-part></tp:taxon-name><comment> Maki, 1917: 9, 10</comment></tp:nomenclature-citation></tp:nomenclature-citation-list></tp:nomenclature><tp:treatment-sec sec-type="materials"><title>Materials</title><list list-type="alpha-lower" list-content="occurrences"><list-item><p><bold>Type status:</bold> <named-content xmlns:xlink="http://www.w3.org/1999/xlink" content-type="dwc:typeStatus" xlink:type="simple">Other material</named-content>. <bold>Occurrence:</bold> catalogNumber: <named-content xmlns:xlink="http://www.w3.org/1999/xlink" content-type="dwc:catalogNumber" xlink:type="simple">coll#.20090805-001</named-content>; recordedBy: <named-content xmlns:xlink="http://www.w3.org/1999/xlink" content-type="dwc:recordedBy" xlink:type="simple">H.-R. Choi</named-content>; individualCount: <named-content xmlns:xlink="http://www.w3.org/1999/xlink" content-type="dwc:individualCount" xlink:type="simple">12</named-content>; sex: <named-content xmlns:xlink="http://www.w3.org/1999/xlink" content-type="dwc:sex" xlink:type="simple">female</named-content>; lifeStage: <named-content xmlns:xlink="http://www.w3.org/1999/xlink" content-type="dwc:lifeStage" xlink:type="simple">apterous female</named-content>; occurrenceStatus: <named-content xmlns:xlink="http://www.w3.org/1999/xlink" content-type="dwc:occurrenceStatus" xlink:type="simple">present</named-content>; associatedOccurrences: <named-content xmlns:xlink="http://www.w3.org/1999/xlink" content-type="dwc:associatedOccurrences" xlink:type="simple">host: <tp:taxon-name><tp:taxon-name-part taxon-name-part-type="genus" reg="Quercus">Quercus</tp:taxon-name-part> <tp:taxon-name-part taxon-name-part-type="species" reg="aliena">aliena</tp:taxon-name-part></tp:taxon-name></named-content>; occurrenceID: <named-content xmlns:xlink="http://www.w3.org/1999/xlink" content-type="dwc:occurrenceID" xlink:type="simple">06054FF3-4699-5C84-891E-85D553CBCCAC</named-content>; <bold>Taxon:</bold> scientificName: <named-content xmlns:xlink="http://www.w3.org/1999/xlink" content-type="dwc:scientificName" xlink:type="simple"><italic><tp:taxon-name><tp:taxon-name-part taxon-name-part-type="genus" reg="Greenidea">Greenidea</tp:taxon-name-part> <tp:taxon-name-part taxon-name-part-type="species" reg="nipponica">nipponica</tp:taxon-name-part></tp:taxon-name></italic></named-content>; higherClassification: <named-content xmlns:xlink="http://www.w3.org/1999/xlink" content-type="dwc:higherClassification" xlink:type="simple">East Asia</named-content>; kingdom: <named-content xmlns:xlink="http://www.w3.org/1999/xlink" content-type="dwc:kingdom" xlink:type="simple"><tp:taxon-name><tp:taxon-name-part taxon-name-part-type="kingdom" reg="Animal">Animal</tp:taxon-name-part></tp:taxon-name></named-content>; phylum: <named-content xmlns:xlink="http://www.w3.org/1999/xlink" content-type="dwc:phylum" xlink:type="simple"><tp:taxon-name><tp:taxon-name-part taxon-name-part-type="phylum" reg="Arthropoda">Arthropoda</tp:taxon-name-part></tp:taxon-name></named-content>; class: <named-content xmlns:xlink="http://www.w3.org/1999/xlink" content-type="dwc:class" xlink:type="simple"><tp:taxon-name><tp:taxon-name-part taxon-name-part-type="class" reg="Insecta">Insecta</tp:taxon-name-part></tp:taxon-name></named-content>; order: <named-content xmlns:xlink="http://www.w3.org/1999/xlink" content-type="dwc:order" xlink:type="simple"><tp:taxon-name><tp:taxon-name-part taxon-name-part-type="order" reg="Hemiptera">Hemiptera</tp:taxon-name-part></tp:taxon-name></named-content>; family: <named-content xmlns:xlink="http://www.w3.org/1999/xlink" content-type="dwc:family" xlink:type="simple"><tp:taxon-name><tp:taxon-name-part taxon-name-part-type="family" reg="Aphididae">Aphididae</tp:taxon-name-part></tp:taxon-name></named-content>; genus: <named-content xmlns:xlink="http://www.w3.org/1999/xlink" content-type="dwc:genus" xlink:type="simple"><tp:taxon-name><tp:taxon-name-part taxon-name-part-type="genus" reg="Greenidea">Greenidea</tp:taxon-name-part></tp:taxon-name></named-content>; subgenus: <named-content xmlns:xlink="http://www.w3.org/1999/xlink" content-type="dwc:subgenus" xlink:type="simple"><tp:taxon-name><tp:taxon-name-part taxon-name-part-type="subgenus" reg="Trichosiphum">Trichosiphum</tp:taxon-name-part></tp:taxon-name></named-content>; taxonomicStatus: <named-content xmlns:xlink="http://www.w3.org/1999/xlink" content-type="dwc:taxonomicStatus" xlink:type="simple">accepted</named-content>; <bold>Location:</bold> country: <named-content xmlns:xlink="http://www.w3.org/1999/xlink" content-type="dwc:country" xlink:type="simple">South Korea</named-content>; countryCode: <named-content xmlns:xlink="http://www.w3.org/1999/xlink" content-type="dwc:countryCode" xlink:type="simple">KR</named-content>; municipality: <named-content xmlns:xlink="http://www.w3.org/1999/xlink" content-type="dwc:municipality" xlink:type="simple">Boryeong-si</named-content>; locality: <named-content xmlns:xlink="http://www.w3.org/1999/xlink" content-type="dwc:locality" xlink:type="simple">Wonsando</named-content>; verbatimLatitude: <named-content xmlns:xlink="http://www.w3.org/1999/xlink" content-type="dwc:verbatimLatitude" xlink:type="simple">36.2759</named-content>; verbatimLongitude: <named-content xmlns:xlink="http://www.w3.org/1999/xlink" content-type="dwc:verbatimLongitude" xlink:type="simple">126.4259</named-content>; geodeticDatum: <named-content xmlns:xlink="http://www.w3.org/1999/xlink" content-type="dwc:geodeticDatum" xlink:type="simple">WGS84</named-content>; georeferenceProtocol: <named-content xmlns:xlink="http://www.w3.org/1999/xlink" content-type="dwc:georeferenceProtocol" xlink:type="simple">label</named-content>; <bold>Identification:</bold> identifiedBy: <named-content xmlns:xlink="http://www.w3.org/1999/xlink" content-type="dwc:identifiedBy" xlink:type="simple">H.-R. Choi</named-content>; dateIdentified: <named-content xmlns:xlink="http://www.w3.org/1999/xlink" content-type="dwc:dateIdentified" xlink:type="simple">2009</named-content>; <bold>Event:</bold> samplingProtocol: <named-content xmlns:xlink="http://www.w3.org/1999/xlink" content-type="dwc:samplingProtocol" xlink:type="simple">hand collected</named-content>; year: <named-content xmlns:xlink="http://www.w3.org/1999/xlink" content-type="dwc:year" xlink:type="simple">2009</named-content>; month: <named-content xmlns:xlink="http://www.w3.org/1999/xlink" content-type="dwc:month" xlink:type="simple">8</named-content>; day: <named-content xmlns:xlink="http://www.w3.org/1999/xlink" content-type="dwc:day" xlink:type="simple">5</named-content>; <bold>Record Level:</bold> language: <named-content xmlns:xlink="http://www.w3.org/1999/xlink" content-type="dwc:language" xlink:type="simple">en</named-content>; rightsHolder: <named-content xmlns:xlink="http://www.w3.org/1999/xlink" content-type="dwc:rightsHolder" xlink:type="simple">Seoul National University</named-content>; collectionID: <named-content xmlns:xlink="http://www.w3.org/1999/xlink" content-type="dwc:collectionID" xlink:type="simple">SNU</named-content>; collectionCode: <named-content xmlns:xlink="http://www.w3.org/1999/xlink" content-type="dwc:collectionCode" xlink:type="simple">Insects</named-content>; basisOfRecord: <named-content xmlns:xlink="http://www.w3.org/1999/xlink" content-type="dwc:basisOfRecord" xlink:type="simple">PreservedSpecimen</named-content>; <bold>Material Entity:</bold> preparations: <named-content xmlns:xlink="http://www.w3.org/1999/xlink" content-type="dwc:preparations" xlink:type="simple">microscope slide</named-content></p></list-item></list></tp:treatment-sec><tp:treatment-sec sec-type="Description"><title>Description</title><p><bold>Apterous viviparous female</bold> (Table <xref ref-type="table" rid="T13940962">6</xref>). Color in life. Body glossy reddish dark brown, except tibia and antennae; dark brown Ant.Ⅰ, Ⅱ; distal end of Ant.Ⅲ, Ⅳ; distal half of Ant.Ⅴ, Ⅵb and the basal half of PT; SIPH black in life (Fig. <xref ref-type="fig" rid="F13940973">10</xref>). Morphology. Body brown, pear-shaped, 2.11-2.89 mm long (Fig. <xref ref-type="fig" rid="F13940975">11</xref>A). Head and prothorax fused together. Antennae 6-segmented, pale brown except Ant.Ⅰ-Ⅱ, distal end of Ant.Ⅴ, Ⅵb brown; 1.52-1.96 mm long (Fig. <xref ref-type="fig" rid="F13940975">11</xref>G). Ant.Ⅲ with 35-48 setae, weakly imbricated on distal 1/3 of Ant.Ⅲ; Ant.Ⅳ-Ⅴ imbricated with 6-13, 5-7 setae; Ant.Ⅵ intensely imbricated with 4-7 setae on Ant.Ⅵb; PT 0.28-0.42 mm long, with 3-4 short apical setae, 1.77-2.69 times as long as Ant.Ⅵb. Ant.Ⅲ 0.98-1.08 times as long as head width across eyes; longest seta on Ant.III 0.17-0.21 mm long. URS 0.23-0.26 mm long, with 14-20 accessory setae; basal of 4th rostrum segment passing the middle of hind coxae (Fig. <xref ref-type="fig" rid="F13940975">11</xref>D). Hind femur and hind tibia smooth, with many long and short setae together (Fig. <xref ref-type="fig" rid="F13940975">11</xref>C); 2HT brown, imbricated with 9-11 setae (Fig. <xref ref-type="fig" rid="F13940975">11</xref>E). Abdomen strongly spinulose ventrally; dorsal setae long and pointed; ventral setae short and pointed. SIPH brown, with many long setae and spinulose, reticulated at the base (Fig. <xref ref-type="fig" rid="F13940975">11</xref>B); 0.28-039 times as long as BL, 7.54-9.56 times as long as basal width of SIPH. Cauda with 6-8 (mostly 6) setae (Fig. <xref ref-type="fig" rid="F13940975">11</xref>F); 0.35-0.44 times as long as width of cauda.</p></tp:treatment-sec><tp:treatment-sec sec-type="Distribution"><title>Distribution</title><p>South Korea, Japan, Taiwan (<xref ref-type="bibr" rid="B13941028">Kang and Lee 2025b</xref>, <xref ref-type="bibr" rid="B13941213">Miyazaki et al. 2016</xref>).</p></tp:treatment-sec><tp:treatment-sec sec-type="Host plants"><title>Host plants</title><p><italic><tp:taxon-name><tp:taxon-name-part taxon-name-part-type="genus" reg="Quercus">Quercus</tp:taxon-name-part> <tp:taxon-name-part taxon-name-part-type="species" reg="glauca">glauca</tp:taxon-name-part></tp:taxon-name></italic>, <italic><tp:taxon-name><tp:taxon-name-part taxon-name-part-type="genus" reg="Quercus">Q.</tp:taxon-name-part> <tp:taxon-name-part taxon-name-part-type="species" reg="acuta">acuta</tp:taxon-name-part></tp:taxon-name></italic>, <italic><tp:taxon-name><tp:taxon-name-part taxon-name-part-type="genus" reg="Quercus">Q.</tp:taxon-name-part> <tp:taxon-name-part taxon-name-part-type="species" reg="myrsinaefolia">myrsinaefolia</tp:taxon-name-part></tp:taxon-name></italic>, <italic><tp:taxon-name><tp:taxon-name-part taxon-name-part-type="genus" reg="Quercus">Q.</tp:taxon-name-part> <tp:taxon-name-part taxon-name-part-type="species" reg="salicina">salicina</tp:taxon-name-part></tp:taxon-name></italic>, <italic><tp:taxon-name><tp:taxon-name-part taxon-name-part-type="genus" reg="Lithocarpus">Lithocarpus</tp:taxon-name-part> <tp:taxon-name-part taxon-name-part-type="species" reg="edulis">edulis</tp:taxon-name-part></tp:taxon-name></italic>, <italic><tp:taxon-name><tp:taxon-name-part taxon-name-part-type="genus" reg="Lithocarpus">L.</tp:taxon-name-part> <tp:taxon-name-part taxon-name-part-type="species" reg="formosanus">formosanus</tp:taxon-name-part></tp:taxon-name></italic> (<xref ref-type="bibr" rid="B13941284">Sugimoto 2008</xref>, <xref ref-type="bibr" rid="B13941028">Kang and Lee 2025b</xref>, <xref ref-type="bibr" rid="B13941092">Raychaudhuri 1956</xref>).</p></tp:treatment-sec><tp:treatment-sec><!--Section generated to contain objects referenced in tp:taxon-treatment.--><table-wrap id="T13940962" position="float" orientation="portrait"><label>Table 6.</label><caption><p>The biometric data of apterous viviparous females <italic><tp:taxon-name><tp:taxon-name-part taxon-name-part-type="genus" reg="Greenidea">Greenidea</tp:taxon-name-part> <tp:taxon-name-part taxon-name-part-type="species" reg="nigra">nigra</tp:taxon-name-part></tp:taxon-name></italic>.</p></caption><table rules="all"><tbody><tr><td rowspan="2" colspan="2">Body parts</td><td rowspan="1" colspan="2"><italic><tp:taxon-name><tp:taxon-name-part taxon-name-part-type="genus" reg="Greenidea">Greenidea</tp:taxon-name-part> <tp:taxon-name-part taxon-name-part-type="species" reg="nigra">nigra</tp:taxon-name-part></tp:taxon-name></italic> (n=12)</td></tr><tr><td rowspan="1" colspan="1">Mean</td><td rowspan="1" colspan="1">Range</td></tr><tr><td rowspan="23" colspan="1">Length (mm)</td><td rowspan="1" colspan="1">Body</td><td rowspan="1" colspan="1">2.64</td><td rowspan="1" colspan="1">2.11–2.89</td></tr><tr><td rowspan="1" colspan="1">Body width</td><td rowspan="1" colspan="1">1.65</td><td rowspan="1" colspan="1">1.29–1.92</td></tr><tr><td rowspan="1" colspan="1">Head width</td><td rowspan="1" colspan="1">0.62</td><td rowspan="1" colspan="1">0.55–0.67</td></tr><tr><td rowspan="1" colspan="1">Whole Antennae</td><td rowspan="1" colspan="1">1.76</td><td rowspan="1" colspan="1">1.52–1.96</td></tr><tr><td rowspan="1" colspan="1">Ant.Ⅰ</td><td rowspan="1" colspan="1">0.12</td><td rowspan="1" colspan="1">0.10–0.14</td></tr><tr><td rowspan="1" colspan="1">Ant.Ⅱ</td><td rowspan="1" colspan="1">0.08</td><td rowspan="1" colspan="1">0.06–0.10</td></tr><tr><td rowspan="1" colspan="1">Ant.Ⅲ</td><td rowspan="1" colspan="1">0.65</td><td rowspan="1" colspan="1">0.55–0.72</td></tr><tr><td rowspan="1" colspan="1">Ant.Ⅳ</td><td rowspan="1" colspan="1">0.21</td><td rowspan="1" colspan="1">0.17–0.24</td></tr><tr><td rowspan="1" colspan="1">Ant.Ⅴ</td><td rowspan="1" colspan="1">0.22</td><td rowspan="1" colspan="1">0.19–0.24</td></tr><tr><td rowspan="1" colspan="1">Ant.Ⅵb</td><td rowspan="1" colspan="1">0.16</td><td rowspan="1" colspan="1">0.12–0.18</td></tr><tr><td rowspan="1" colspan="1">PT</td><td rowspan="1" colspan="1">0.36</td><td rowspan="1" colspan="1">0.28–0.42</td></tr><tr><td rowspan="1" colspan="1">URS</td><td rowspan="1" colspan="1">0.25</td><td rowspan="1" colspan="1">0.23–0.26</td></tr><tr><td rowspan="1" colspan="1">HFM</td><td rowspan="1" colspan="1">0.79</td><td rowspan="1" colspan="1">0.64–0.90</td></tr><tr><td rowspan="1" colspan="1">HTB</td><td rowspan="1" colspan="1">1.12</td><td rowspan="1" colspan="1">0.91–1.33</td></tr><tr><td rowspan="1" colspan="1">2HT</td><td rowspan="1" colspan="1">0.14</td><td rowspan="1" colspan="1">0.12–0.15</td></tr><tr><td rowspan="1" colspan="1">SIPH</td><td rowspan="1" colspan="1">0.89</td><td rowspan="1" colspan="1">0.75–1.03</td></tr><tr><td rowspan="1" colspan="1">SIPH BW</td><td rowspan="1" colspan="1">0.11</td><td rowspan="1" colspan="1">0.09–0.12</td></tr><tr><td rowspan="1" colspan="1">SIPH MW</td><td rowspan="1" colspan="1">0.16</td><td rowspan="1" colspan="1">0.12–0.18</td></tr><tr><td rowspan="1" colspan="1">SIPH DW</td><td rowspan="1" colspan="1">0.08</td><td rowspan="1" colspan="1">0.07–0.09</td></tr><tr><td rowspan="1" colspan="1">Cauda</td><td rowspan="1" colspan="1">0.10</td><td rowspan="1" colspan="1">0.08–0.12</td></tr><tr><td rowspan="1" colspan="1">Cauda BW</td><td rowspan="1" colspan="1">0.26</td><td rowspan="1" colspan="1">0.23–0.28</td></tr><tr><td rowspan="1" colspan="1">BDAnt.Ⅲ</td><td rowspan="1" colspan="1">0.05</td><td rowspan="1" colspan="1">0.04–0.06</td></tr><tr><td rowspan="1" colspan="1">Setae on Ant.Ⅲ</td><td rowspan="1" colspan="1">0.19</td><td rowspan="1" colspan="1">0.17–0.21</td></tr><tr><td rowspan="5" colspan="1">No. of setae on</td><td rowspan="1" colspan="1">Ant.Ⅰ</td><td rowspan="1" colspan="1">9</td><td rowspan="1" colspan="1">7–12</td></tr><tr><td rowspan="1" colspan="1">Ant.Ⅱ</td><td rowspan="1" colspan="1">8</td><td rowspan="1" colspan="1">7–9</td></tr><tr><td rowspan="1" colspan="1">Ant.Ⅲ</td><td rowspan="1" colspan="1">41</td><td rowspan="1" colspan="1">35–48</td></tr><tr><td rowspan="1" colspan="1">URS</td><td rowspan="1" colspan="1">16</td><td rowspan="1" colspan="1">14–20</td></tr><tr><td rowspan="1" colspan="1">Cauda</td><td rowspan="1" colspan="1">6</td><td rowspan="1" colspan="1">6–8</td></tr><tr><td rowspan="13" colspan="1">Ratio (times)</td><td rowspan="1" colspan="1">Whole Ant/BL</td><td rowspan="1" colspan="1">0.67</td><td rowspan="1" colspan="1">0.61–0.72</td></tr><tr><td rowspan="1" colspan="1">PT/Ant.Ⅵb</td><td rowspan="1" colspan="1">2.23</td><td rowspan="1" colspan="1">1.77–2.69</td></tr><tr><td rowspan="1" colspan="1">PT/Ant.Ⅲ</td><td rowspan="1" colspan="1">0.55</td><td rowspan="1" colspan="1">0.51–0.61</td></tr><tr><td rowspan="1" colspan="1">URS/2HT</td><td rowspan="1" colspan="1">1.70</td><td rowspan="1" colspan="1">1.58–1.86</td></tr><tr><td rowspan="1" colspan="1">URS/Ant.Ⅵb</td><td rowspan="1" colspan="1">1.54</td><td rowspan="1" colspan="1">1.39–1.89</td></tr><tr><td rowspan="1" colspan="1">HFM/Ant.Ⅲ</td><td rowspan="1" colspan="1">1.21</td><td rowspan="1" colspan="1">1.13–1.31</td></tr><tr><td rowspan="1" colspan="1">SIPH/BL</td><td rowspan="1" colspan="1">0.34</td><td rowspan="1" colspan="1">0.28–0.39</td></tr><tr><td rowspan="1" colspan="1">SIPH/Ant.Ⅲ</td><td rowspan="1" colspan="1">1.37</td><td rowspan="1" colspan="1">1.24–1.49</td></tr><tr><td rowspan="1" colspan="1">SIPH/SIPH BW</td><td rowspan="1" colspan="1">8.35</td><td rowspan="1" colspan="1">7.54–9.56</td></tr><tr><td rowspan="1" colspan="1">SIPH/SIPH MW</td><td rowspan="1" colspan="1">5.73</td><td rowspan="1" colspan="1">5.04–6.75</td></tr><tr><td rowspan="1" colspan="1">SIPH/SIPH DW</td><td rowspan="1" colspan="1">11.20</td><td rowspan="1" colspan="1">10.09–12.77</td></tr><tr><td rowspan="1" colspan="1">Cauda/Cauda BW</td><td rowspan="1" colspan="1">0.39</td><td rowspan="1" colspan="1">0.35–0.44</td></tr><tr><td rowspan="1" colspan="1">Setae on Ant.Ⅲ/<break/>BDAnt.Ⅲ</td><td rowspan="1" colspan="1">3.90</td><td rowspan="1" colspan="1">3.27–4.52</td></tr></tbody></table></table-wrap><fig id="F13940973" position="float" orientation="portrait"><object-id xmlns:xlink="http://www.w3.org/1999/xlink" content-type="arpha" xlink:type="simple">152F749A-E630-5A17-9845-8DAA16231407</object-id><object-id xmlns:xlink="http://www.w3.org/1999/xlink" content-type="doi" xlink:type="simple">10.3897/BDJ.14.e190624.figure9</object-id><label>Figure 10.</label><caption><p>Apterous viviparous female of <italic><tp:taxon-name><tp:taxon-name-part taxon-name-part-type="genus" reg="Greenidea">Greenidea</tp:taxon-name-part> <tp:taxon-name-part taxon-name-part-type="species" reg="nigra">nigra</tp:taxon-name-part></tp:taxon-name></italic> on <italic><tp:taxon-name><tp:taxon-name-part taxon-name-part-type="genus" reg="Quercus">Quercus</tp:taxon-name-part> <tp:taxon-name-part taxon-name-part-type="species" reg="glauca">glauca</tp:taxon-name-part></tp:taxon-name></italic>.</p></caption><graphic xmlns:xlink="http://www.w3.org/1999/xlink" xlink:href="bdj-14-e190624-g010.jpg" position="float" id="oo_1551739.jpg" orientation="portrait" xlink:type="simple"><uri content-type="original_file" xlink:type="simple">https://binary.pensoft.net/fig/1551739</uri></graphic></fig><fig id="F13940975" position="float" orientation="portrait"><object-id xmlns:xlink="http://www.w3.org/1999/xlink" content-type="arpha" xlink:type="simple">A9CE65E6-9B39-5157-9553-82A9261FA5D3</object-id><object-id xmlns:xlink="http://www.w3.org/1999/xlink" content-type="doi" xlink:type="simple">10.3897/BDJ.14.e190624.figure3</object-id><label>Figure 11.</label><caption><p>Apterous viviparous female of <italic><tp:taxon-name><tp:taxon-name-part taxon-name-part-type="genus" reg="Greenidea">Greenidea</tp:taxon-name-part> <tp:taxon-name-part taxon-name-part-type="species" reg="nigra">nigra</tp:taxon-name-part></tp:taxon-name></italic>. <bold>A</bold> Whole body; <bold>B</bold> SIPH; <bold>C</bold> HTB; <bold>D</bold> URS; <bold>E</bold> 2HT; <bold>F</bold> Cauda; <bold>G</bold> Whole Antenna. Scale bar: 1 mm (A), 500 µm (C, G); 200 µm (B); 100 µm (D, F); 50 µm (E).</p></caption><graphic xmlns:xlink="http://www.w3.org/1999/xlink" xlink:href="bdj-14-e190624-g011.jpg" position="float" id="oo_1551740.jpg" orientation="portrait" xlink:type="simple"><uri content-type="original_file" xlink:type="simple">https://binary.pensoft.net/fig/1551740</uri></graphic></fig></tp:treatment-sec><ref-list><ref id="B13941028"><element-citation xmlns:xlink="http://www.w3.org/1999/xlink" publication-type="article" xlink:type="simple"><person-group person-group-type="author"><name name-style="western"><surname>Kang</surname><given-names>Y.</given-names></name><name name-style="western"><surname>Lee</surname><given-names>W.</given-names></name></person-group><year>2025</year><article-title>First record of <tp:taxon-name><tp:taxon-name-part taxon-name-part-type="genus" reg="Greenidea">Greenidea</tp:taxon-name-part> (<tp:taxon-name-part taxon-name-part-type="subgenus" reg="Trichosiphum">Trichosiphum</tp:taxon-name-part>) <tp:taxon-name-part taxon-name-part-type="species" reg="nigra">nigra</tp:taxon-name-part></tp:taxon-name> (Maki, 1917) (<tp:taxon-name><tp:taxon-name-part taxon-name-part-type="order" reg="Hemiptera">Hemiptera</tp:taxon-name-part></tp:taxon-name>: <tp:taxon-name><tp:taxon-name-part taxon-name-part-type="family" reg="Aphididae">Aphididae</tp:taxon-name-part></tp:taxon-name>: <tp:taxon-name><tp:taxon-name-part taxon-name-part-type="subfamily" reg="Greenideinae">Greenideinae</tp:taxon-name-part></tp:taxon-name>) from South Korea</article-title><source>Korean Journal of Applied Entomology</source><volume>64</volume><issue>2</issue><fpage>143</fpage><lpage>147</lpage></element-citation></ref><ref id="B13941213"><element-citation xmlns:xlink="http://www.w3.org/1999/xlink" publication-type="book" xlink:type="simple"><person-group person-group-type="author"><name name-style="western"><surname>Miyazaki</surname><given-names>M.</given-names></name><name name-style="western"><surname>Aoki.</surname><given-names>S.</given-names></name><name name-style="western"><surname>Sano.</surname><given-names>M.</given-names></name></person-group><year>2016</year><source>Catalogue of the Insects of Japan Volume 4 <tp:taxon-name><tp:taxon-name-part taxon-name-part-type="cohort" reg="Paraneoptera">Paraneoptera</tp:taxon-name-part></tp:taxon-name></source><publisher-name>Entomological Society of Japan</publisher-name><size units="page">96-173</size></element-citation></ref><ref id="B13941284"><element-citation xmlns:xlink="http://www.w3.org/1999/xlink" publication-type="article" xlink:type="simple"><person-group person-group-type="author"><name name-style="western"><surname>Sugimoto</surname><given-names>S.</given-names></name></person-group><year>2008</year><article-title>A revision of the genus <italic><tp:taxon-name><tp:taxon-name-part taxon-name-part-type="genus" reg="Greenidea">Greenidea</tp:taxon-name-part></tp:taxon-name></italic> Schouteden in Japan (<tp:taxon-name><tp:taxon-name-part taxon-name-part-type="suborder" reg="Homoptera">Homoptera</tp:taxon-name-part></tp:taxon-name>: <tp:taxon-name><tp:taxon-name-part taxon-name-part-type="family" reg="Aphididae">Aphididae</tp:taxon-name-part></tp:taxon-name>: <tp:taxon-name><tp:taxon-name-part taxon-name-part-type="subfamily" reg="Greenideinae">Greenideinae</tp:taxon-name-part></tp:taxon-name></article-title><source><tp:taxon-name><tp:taxon-name-part taxon-name-part-type="class" reg="Insecta">Insecta</tp:taxon-name-part></tp:taxon-name> Matsumurana</source><volume>64</volume><fpage>61</fpage></element-citation></ref><ref id="B13941092"><element-citation xmlns:xlink="http://www.w3.org/1999/xlink" publication-type="article" xlink:type="simple"><person-group person-group-type="author"><name name-style="western"><surname>Raychaudhuri</surname><given-names>D. N.</given-names></name></person-group><year>1956</year><article-title>Revision of <tp:taxon-name><tp:taxon-name-part taxon-name-part-type="genus" reg="Greenidea">Greenidea</tp:taxon-name-part></tp:taxon-name> and related genera (<tp:taxon-name><tp:taxon-name-part taxon-name-part-type="suborder" reg="Homoptera">Homoptera</tp:taxon-name-part></tp:taxon-name>, <tp:taxon-name><tp:taxon-name-part taxon-name-part-type="family" reg="Aphididae">Aphididae</tp:taxon-name-part></tp:taxon-name>)</article-title><source>Zoologische Verhandlingen</source><volume>31</volume><fpage>1</fpage><lpage>106</lpage></element-citation></ref></ref-list></tp:taxon-treatment>
