# Supplementary material for: First record of Eutrichosiphum sinense Raychaudhuri (Hemiptera, Aphididae, Greenideinae) from South Korea, with an illustrated key to the Korean Greenideinae species
Source: Biodivers Data J. 2026 Jul 10;14:e190624. doi: 10.3897/BDJ.14.e190624 (PMC13379708; doi:10.3897/BDJ.14.e190624)
Supplement: XML Treatment for Greenidea prunicola [file BDJ.14.e190624-treatment7.xml]

<!DOCTYPE tp:taxon-treatment
  PUBLIC "-//TaxonX//DTD Taxonomic Treatment Publishing DTD v0 20100105//EN" "tax-treatment-NSO.dtd">
<tp:taxon-treatment xmlns:tp="http://www.plazi.org/taxpub"><tp:treatment-meta><mixed-citation publication-type="journal"><person-group><name><surname>Kang</surname><given-names>Yejin</given-names></name><name><surname>Lee</surname><given-names>Wonhoon</given-names></name></person-group><article-title>First record of <italic><tp:taxon-name><tp:taxon-name-part taxon-name-part-type="genus" reg="Eutrichosiphum">Eutrichosiphum</tp:taxon-name-part> <tp:taxon-name-part taxon-name-part-type="species" reg="sinense">sinense</tp:taxon-name-part></tp:taxon-name></italic> Raychaudhuri (<tp:taxon-name><tp:taxon-name-part taxon-name-part-type="order" reg="Hemiptera">Hemiptera</tp:taxon-name-part></tp:taxon-name>, <tp:taxon-name><tp:taxon-name-part taxon-name-part-type="family" reg="Aphididae">Aphididae</tp:taxon-name-part></tp:taxon-name>, <tp:taxon-name><tp:taxon-name-part taxon-name-part-type="subfamily" reg="Greenideinae">Greenideinae</tp:taxon-name-part></tp:taxon-name>) from South Korea, with an illustrated key to the Korean <tp:taxon-name><tp:taxon-name-part taxon-name-part-type="subfamily" reg="Greenideinae">Greenideinae</tp:taxon-name-part></tp:taxon-name> species</article-title><source>Biodivers Data J</source><day>10</day><month>07</month><year>2026</year><volume>14</volume><pub-id pub-id-type="doi">10.3897/BDJ.14.e190624</pub-id></mixed-citation></tp:treatment-meta><tp:nomenclature><tp:taxon-name><object-id xmlns:xlink="http://www.w3.org/1999/xlink" content-type="arpha" xlink:type="simple">77B01EFA-28AE-5BC7-AB60-1B3C7FE1FE9E</object-id><tp:taxon-name-part taxon-name-part-type="genus">Greenidea</tp:taxon-name-part> <tp:taxon-name-part taxon-name-part-type="species">prunicola</tp:taxon-name-part></tp:taxon-name><tp:taxon-authority>Ghosh, Banerjee &amp; Raychaudhuri, 1971</tp:taxon-authority></tp:nomenclature><tp:treatment-sec sec-type="materials"><title>Materials</title><list list-type="alpha-lower" list-content="occurrences"><list-item><p><bold>Type status:</bold> <named-content xmlns:xlink="http://www.w3.org/1999/xlink" content-type="dwc:typeStatus" xlink:type="simple">Other material</named-content>. <bold>Occurrence:</bold> catalogNumber: <named-content xmlns:xlink="http://www.w3.org/1999/xlink" content-type="dwc:catalogNumber" xlink:type="simple">coll#.20240510-010</named-content>; recordedBy: <named-content xmlns:xlink="http://www.w3.org/1999/xlink" content-type="dwc:recordedBy" xlink:type="simple">Yejin Kang</named-content>; individualCount: <named-content xmlns:xlink="http://www.w3.org/1999/xlink" content-type="dwc:individualCount" xlink:type="simple">10</named-content>; sex: <named-content xmlns:xlink="http://www.w3.org/1999/xlink" content-type="dwc:sex" xlink:type="simple">female</named-content>; lifeStage: <named-content xmlns:xlink="http://www.w3.org/1999/xlink" content-type="dwc:lifeStage" xlink:type="simple">apterous female</named-content>; occurrenceStatus: <named-content xmlns:xlink="http://www.w3.org/1999/xlink" content-type="dwc:occurrenceStatus" xlink:type="simple">present</named-content>; associatedOccurrences: <named-content xmlns:xlink="http://www.w3.org/1999/xlink" content-type="dwc:associatedOccurrences" xlink:type="simple">host: <tp:taxon-name><tp:taxon-name-part taxon-name-part-type="genus" reg="Castanopsis">Castanopsis</tp:taxon-name-part> <tp:taxon-name-part taxon-name-part-type="species" reg="sieboldii">sieboldii</tp:taxon-name-part></tp:taxon-name></named-content>; occurrenceID: <named-content xmlns:xlink="http://www.w3.org/1999/xlink" content-type="dwc:occurrenceID" xlink:type="simple">BA1CAAA6-9F0C-5485-8165-FEAB4267F524</named-content>; <bold>Taxon:</bold> scientificName: <named-content xmlns:xlink="http://www.w3.org/1999/xlink" content-type="dwc:scientificName" xlink:type="simple"><italic><tp:taxon-name><tp:taxon-name-part taxon-name-part-type="genus" reg="Greenidea">Greenidea</tp:taxon-name-part> <tp:taxon-name-part taxon-name-part-type="species" reg="prunicola">prunicola</tp:taxon-name-part></tp:taxon-name></italic></named-content>; class: <named-content xmlns:xlink="http://www.w3.org/1999/xlink" content-type="dwc:class" xlink:type="simple"><tp:taxon-name><tp:taxon-name-part taxon-name-part-type="class" reg="Insecta">Insecta</tp:taxon-name-part></tp:taxon-name></named-content>; order: <named-content xmlns:xlink="http://www.w3.org/1999/xlink" content-type="dwc:order" xlink:type="simple"><tp:taxon-name><tp:taxon-name-part taxon-name-part-type="order" reg="Hemiptera">Hemiptera</tp:taxon-name-part></tp:taxon-name></named-content>; family: <named-content xmlns:xlink="http://www.w3.org/1999/xlink" content-type="dwc:family" xlink:type="simple"><tp:taxon-name><tp:taxon-name-part taxon-name-part-type="family" reg="Aphididae">Aphididae</tp:taxon-name-part></tp:taxon-name></named-content>; genus: <named-content xmlns:xlink="http://www.w3.org/1999/xlink" content-type="dwc:genus" xlink:type="simple"><tp:taxon-name><tp:taxon-name-part taxon-name-part-type="genus" reg="Greenidea">Greenidea</tp:taxon-name-part></tp:taxon-name></named-content>; subgenus: <named-content xmlns:xlink="http://www.w3.org/1999/xlink" content-type="dwc:subgenus" xlink:type="simple"><tp:taxon-name><tp:taxon-name-part taxon-name-part-type="subgenus" reg="Trichosiphum">Trichosiphum</tp:taxon-name-part></tp:taxon-name></named-content>; taxonomicStatus: <named-content xmlns:xlink="http://www.w3.org/1999/xlink" content-type="dwc:taxonomicStatus" xlink:type="simple">accepted</named-content>; <bold>Location:</bold> higherGeography: <named-content xmlns:xlink="http://www.w3.org/1999/xlink" content-type="dwc:higherGeography" xlink:type="simple">East Asia</named-content>; country: <named-content xmlns:xlink="http://www.w3.org/1999/xlink" content-type="dwc:country" xlink:type="simple">South Korea</named-content>; countryCode: <named-content xmlns:xlink="http://www.w3.org/1999/xlink" content-type="dwc:countryCode" xlink:type="simple">KR</named-content>; municipality: <named-content xmlns:xlink="http://www.w3.org/1999/xlink" content-type="dwc:municipality" xlink:type="simple">Tongyeong-si</named-content>; locality: <named-content xmlns:xlink="http://www.w3.org/1999/xlink" content-type="dwc:locality" xlink:type="simple">Dongho-dong</named-content>; verbatimLatitude: <named-content xmlns:xlink="http://www.w3.org/1999/xlink" content-type="dwc:verbatimLatitude" xlink:type="simple">34.8417</named-content>; verbatimLongitude: <named-content xmlns:xlink="http://www.w3.org/1999/xlink" content-type="dwc:verbatimLongitude" xlink:type="simple">128.4301</named-content>; geodeticDatum: <named-content xmlns:xlink="http://www.w3.org/1999/xlink" content-type="dwc:geodeticDatum" xlink:type="simple">WGS84</named-content>; georeferenceProtocol: <named-content xmlns:xlink="http://www.w3.org/1999/xlink" content-type="dwc:georeferenceProtocol" xlink:type="simple">label</named-content>; <bold>Identification:</bold> identifiedBy: <named-content xmlns:xlink="http://www.w3.org/1999/xlink" content-type="dwc:identifiedBy" xlink:type="simple">Yejin Kang</named-content>; dateIdentified: <named-content xmlns:xlink="http://www.w3.org/1999/xlink" content-type="dwc:dateIdentified" xlink:type="simple">2024</named-content>; <bold>Event:</bold> samplingProtocol: <named-content xmlns:xlink="http://www.w3.org/1999/xlink" content-type="dwc:samplingProtocol" xlink:type="simple">hand collected</named-content>; year: <named-content xmlns:xlink="http://www.w3.org/1999/xlink" content-type="dwc:year" xlink:type="simple">2024</named-content>; month: <named-content xmlns:xlink="http://www.w3.org/1999/xlink" content-type="dwc:month" xlink:type="simple">5</named-content>; day: <named-content xmlns:xlink="http://www.w3.org/1999/xlink" content-type="dwc:day" xlink:type="simple">10</named-content>; <bold>Record Level:</bold> language: <named-content xmlns:xlink="http://www.w3.org/1999/xlink" content-type="dwc:language" xlink:type="simple">en</named-content>; rightsHolder: <named-content xmlns:xlink="http://www.w3.org/1999/xlink" content-type="dwc:rightsHolder" xlink:type="simple">Gyeongsang National University</named-content>; collectionID: <named-content xmlns:xlink="http://www.w3.org/1999/xlink" content-type="dwc:collectionID" xlink:type="simple">GNU</named-content>; collectionCode: <named-content xmlns:xlink="http://www.w3.org/1999/xlink" content-type="dwc:collectionCode" xlink:type="simple">Insects</named-content>; basisOfRecord: <named-content xmlns:xlink="http://www.w3.org/1999/xlink" content-type="dwc:basisOfRecord" xlink:type="simple">PreservedSpecimen</named-content>; <bold>Material Entity:</bold> preparations: <named-content xmlns:xlink="http://www.w3.org/1999/xlink" content-type="dwc:preparations" xlink:type="simple">microscope slide</named-content></p></list-item></list></tp:treatment-sec><tp:treatment-sec sec-type="Description"><title>Description</title><p><bold>Apterous viviparous female</bold> (Table <xref ref-type="table" rid="T13940963">7</xref>). Color in life. Body glossy reddish brown; head, legs and antennae paler than abdomen, except distal half of Ⅴ, Ⅵb and the whole PT; SIPH mostly black, reddish dark brown in life (Fig. <xref ref-type="fig" rid="F13940977">12</xref>). Morphology. Body brown, pear-shaped, 1.70-2.60 mm long (Fig. <xref ref-type="fig" rid="F13940979">13</xref>A). Head fused with prothorax. Antennae 6-segmented, pale brown except Ant.Ⅰ-Ⅱ, distal half of Ⅴ, Ⅵb, and PT brown; 1.47-2.25 mm long (Fig. <xref ref-type="fig" rid="F13940979">13</xref>G). Ant.Ⅲ weakly imbricated with 15-21 setae; Ant.Ⅳ-Ⅴ imbricated with 6-9, 5-8 setae; Ant.Ⅵ intensely imbricated with 4-8 setae on Ant.Ⅵb; PT 0.37-0.56 mm long, with 3-4 short apical setae, 2.10-2.51 times as long as Ant.Ⅵb. Ant.Ⅲ 0.80-0.99 times as long as head width across eyes; longest seta on Ant.III 0.10-0.13 mm long. Distal of rostrum passing the hind coxae; URS 0.18-0.23 mm long, with 12-16 accessory setae (Fig. <xref ref-type="fig" rid="F13940979">13</xref>D). Hind coxae imbricated, bearing compact spinules on the margins of imbrications; hind femur imbricated; hind tibia transverse imbricated (Fig. <xref ref-type="fig" rid="F13940979">13</xref>C); 2HT brown, imbricated with 9-10 setae (Fig. <xref ref-type="fig" rid="F13940979">13</xref>E). Abdomen intensely spinulose ventrally; dorsal setae long, mainly bifurcated; ventral setae short and pointed. SIPH brown except the basal and distal part, bearing many long setae and spinulose, reticulated at the base (Fig. <xref ref-type="fig" rid="F13940979">13</xref>B); 0.32-0.37 times as long as BL, 9.50-12.03 times as long as basal width of SIPH. Cauda with 6-8 (mostly 8) setae (Fig. <xref ref-type="fig" rid="F13940979">13</xref>F); 0.34-0.48 times as long as width of cauda.</p></tp:treatment-sec><tp:treatment-sec sec-type="Distribution"><title>Distribution</title><p>South Korea, China, India (<xref ref-type="bibr" rid="B13941321">Ghosh et al. 1971</xref>, <xref ref-type="bibr" rid="B13941330">Liu et al. 2013</xref>).</p></tp:treatment-sec><tp:treatment-sec sec-type="Host plants"><title>Host plants</title><p><italic><tp:taxon-name><tp:taxon-name-part taxon-name-part-type="genus" reg="Castanopsis">Castanopsis</tp:taxon-name-part> <tp:taxon-name-part taxon-name-part-type="species" reg="sieboldii">sieboldii</tp:taxon-name-part></tp:taxon-name></italic>, <italic><tp:taxon-name><tp:taxon-name-part taxon-name-part-type="genus" reg="Prunus">Prunus</tp:taxon-name-part></tp:taxon-name></italic> spp. (<xref ref-type="bibr" rid="B13941321">Ghosh et al. 1971</xref>)</p></tp:treatment-sec><tp:treatment-sec><!--Section generated to contain objects referenced in tp:taxon-treatment.--><table-wrap id="T13940963" position="float" orientation="portrait"><label>Table 7.</label><caption><p>The biometric data of apterous viviparous females <italic><tp:taxon-name><tp:taxon-name-part taxon-name-part-type="genus" reg="Greenidea">Greenidea</tp:taxon-name-part> <tp:taxon-name-part taxon-name-part-type="species" reg="prunicola">prunicola</tp:taxon-name-part></tp:taxon-name></italic>.</p></caption><table rules="all"><tbody><tr><td rowspan="2" colspan="2">Body parts</td><td rowspan="1" colspan="2"><italic><tp:taxon-name><tp:taxon-name-part taxon-name-part-type="genus" reg="Greenidea">Greenidea</tp:taxon-name-part> <tp:taxon-name-part taxon-name-part-type="species" reg="prunicola">prunicola</tp:taxon-name-part></tp:taxon-name></italic> (n=10)</td></tr><tr><td rowspan="1" colspan="1">Mean</td><td rowspan="1" colspan="1">Range</td></tr><tr><td rowspan="23" colspan="1">Length (mm)</td><td rowspan="1" colspan="1">Body</td><td rowspan="1" colspan="1">2.23</td><td rowspan="1" colspan="1">1.70–2.60</td></tr><tr><td rowspan="1" colspan="1">Body width</td><td rowspan="1" colspan="1">1.25</td><td rowspan="1" colspan="1">0.94–1.57</td></tr><tr><td rowspan="1" colspan="1">Head width</td><td rowspan="1" colspan="1">0.53</td><td rowspan="1" colspan="1">0.43–0.60</td></tr><tr><td rowspan="1" colspan="1">Whole Antennae</td><td rowspan="1" colspan="1">1.92</td><td rowspan="1" colspan="1">1.47–2.25</td></tr><tr><td rowspan="1" colspan="1">Ant.Ⅰ</td><td rowspan="1" colspan="1">0.11</td><td rowspan="1" colspan="1">0.09–0.12</td></tr><tr><td rowspan="1" colspan="1">Ant.Ⅱ</td><td rowspan="1" colspan="1">0.07</td><td rowspan="1" colspan="1">0.06–0.08</td></tr><tr><td rowspan="1" colspan="1">Ant.Ⅲ</td><td rowspan="1" colspan="1">0.48</td><td rowspan="1" colspan="1">0.35–0.57</td></tr><tr><td rowspan="1" colspan="1">Ant.Ⅳ</td><td rowspan="1" colspan="1">0.27</td><td rowspan="1" colspan="1">0.21–0.31</td></tr><tr><td rowspan="1" colspan="1">Ant.Ⅴ</td><td rowspan="1" colspan="1">0.29</td><td rowspan="1" colspan="1">0.22–0.36</td></tr><tr><td rowspan="1" colspan="1">Ant.Ⅵb</td><td rowspan="1" colspan="1">0.22</td><td rowspan="1" colspan="1">0.17–0.26</td></tr><tr><td rowspan="1" colspan="1">PT</td><td rowspan="1" colspan="1">0.49</td><td rowspan="1" colspan="1">0.37–0.56</td></tr><tr><td rowspan="1" colspan="1">URS</td><td rowspan="1" colspan="1">0.20</td><td rowspan="1" colspan="1">0.18–0.23</td></tr><tr><td rowspan="1" colspan="1">HFM</td><td rowspan="1" colspan="1">0.65</td><td rowspan="1" colspan="1">0.47–0.77</td></tr><tr><td rowspan="1" colspan="1">HTB</td><td rowspan="1" colspan="1">0.86</td><td rowspan="1" colspan="1">0.59–1.02</td></tr><tr><td rowspan="1" colspan="1">2HT</td><td rowspan="1" colspan="1">0.12</td><td rowspan="1" colspan="1">0.10–0.13</td></tr><tr><td rowspan="1" colspan="1">SIPH</td><td rowspan="1" colspan="1">0.76</td><td rowspan="1" colspan="1">0.57–0.93</td></tr><tr><td rowspan="1" colspan="1">SIPH BW</td><td rowspan="1" colspan="1">0.07</td><td rowspan="1" colspan="1">0.06–0.08</td></tr><tr><td rowspan="1" colspan="1">SIPH MW</td><td rowspan="1" colspan="1">0.12</td><td rowspan="1" colspan="1">0.11–0.13</td></tr><tr><td rowspan="1" colspan="1">SIPH DW</td><td rowspan="1" colspan="1">0.06</td><td rowspan="1" colspan="1">0.05–0.06</td></tr><tr><td rowspan="1" colspan="1">Cauda</td><td rowspan="1" colspan="1">0.09</td><td rowspan="1" colspan="1">0.07–0.10</td></tr><tr><td rowspan="1" colspan="1">Cauda BW</td><td rowspan="1" colspan="1">0.21</td><td rowspan="1" colspan="1">0.16–0.23</td></tr><tr><td rowspan="1" colspan="1">BDAnt.Ⅲ</td><td rowspan="1" colspan="1">0.04</td><td rowspan="1" colspan="1">0.03–0.04</td></tr><tr><td rowspan="1" colspan="1">Setae on Ant.Ⅲ</td><td rowspan="1" colspan="1">0.11</td><td rowspan="1" colspan="1">0.10–0.13</td></tr><tr><td rowspan="5" colspan="1">No. of setae on</td><td rowspan="1" colspan="1">Ant.Ⅰ</td><td rowspan="1" colspan="1">8</td><td rowspan="1" colspan="1">7–10</td></tr><tr><td rowspan="1" colspan="1">Ant.Ⅱ</td><td rowspan="1" colspan="1">6</td><td rowspan="1" colspan="1">4–7</td></tr><tr><td rowspan="1" colspan="1">Ant.Ⅲ</td><td rowspan="1" colspan="1">17</td><td rowspan="1" colspan="1">15–21</td></tr><tr><td rowspan="1" colspan="1">URS</td><td rowspan="1" colspan="1">14</td><td rowspan="1" colspan="1">12–16</td></tr><tr><td rowspan="1" colspan="1">Cauda</td><td rowspan="1" colspan="1">8</td><td rowspan="1" colspan="1">6–8</td></tr><tr><td rowspan="13" colspan="1">Ratio (times)</td><td rowspan="1" colspan="1">Whole Ant/BL</td><td rowspan="1" colspan="1">0.86</td><td rowspan="1" colspan="1">0.78–0.90</td></tr><tr><td rowspan="1" colspan="1">PT/Ant.Ⅵb</td><td rowspan="1" colspan="1">2.27</td><td rowspan="1" colspan="1">2.10–2.51</td></tr><tr><td rowspan="1" colspan="1">PT/Ant.Ⅲ</td><td rowspan="1" colspan="1">1.02</td><td rowspan="1" colspan="1">0.91–1.15</td></tr><tr><td rowspan="1" colspan="1">URS/2HT</td><td rowspan="1" colspan="1">1.66</td><td rowspan="1" colspan="1">1.53–1.85</td></tr><tr><td rowspan="1" colspan="1">URS/Ant.Ⅵb</td><td rowspan="1" colspan="1">0.92</td><td rowspan="1" colspan="1">0.81–1.05</td></tr><tr><td rowspan="1" colspan="1">HFM/Ant.Ⅲ</td><td rowspan="1" colspan="1">1.34</td><td rowspan="1" colspan="1">1.30–1.41</td></tr><tr><td rowspan="1" colspan="1">SIPH/BL</td><td rowspan="1" colspan="1">0.34</td><td rowspan="1" colspan="1">0.32–0.37</td></tr><tr><td rowspan="1" colspan="1">SIPH/Ant.Ⅲ</td><td rowspan="1" colspan="1">1.58</td><td rowspan="1" colspan="1">1.42–1.65</td></tr><tr><td rowspan="1" colspan="1">SIPH/SIPH BW</td><td rowspan="1" colspan="1">10.74</td><td rowspan="1" colspan="1">9.50–12.03</td></tr><tr><td rowspan="1" colspan="1">SIPH/SIPH MW</td><td rowspan="1" colspan="1">6.36</td><td rowspan="1" colspan="1">5.16–7.30</td></tr><tr><td rowspan="1" colspan="1">SIPH/SIPH DW</td><td rowspan="1" colspan="1">13.54</td><td rowspan="1" colspan="1">11.27–15.60</td></tr><tr><td rowspan="1" colspan="1">Cauda/Cauda BW</td><td rowspan="1" colspan="1">0.42</td><td rowspan="1" colspan="1">0.34–0.48</td></tr><tr><td rowspan="1" colspan="1">Setae on Ant.Ⅲ/<break/>BDAnt.Ⅲ</td><td rowspan="1" colspan="1">3.15</td><td rowspan="1" colspan="1">2.69–3.57</td></tr></tbody></table></table-wrap><fig id="F13940977" position="float" orientation="portrait"><object-id xmlns:xlink="http://www.w3.org/1999/xlink" content-type="arpha" xlink:type="simple">345BC7EF-8485-5039-B648-3768130F5CBF</object-id><object-id xmlns:xlink="http://www.w3.org/1999/xlink" content-type="doi" xlink:type="simple">10.3897/BDJ.14.e190624.figure3</object-id><label>Figure 12.</label><caption><p>Apterous viviparous female of <italic><tp:taxon-name><tp:taxon-name-part taxon-name-part-type="genus" reg="Greenidea">Greenidea</tp:taxon-name-part> <tp:taxon-name-part taxon-name-part-type="species" reg="prunicola">prunicola</tp:taxon-name-part></tp:taxon-name></italic> on <italic><tp:taxon-name><tp:taxon-name-part taxon-name-part-type="genus" reg="Castanopsis">Castanopsis</tp:taxon-name-part> <tp:taxon-name-part taxon-name-part-type="species" reg="sieboldii">sieboldii</tp:taxon-name-part></tp:taxon-name></italic>.</p></caption><graphic xmlns:xlink="http://www.w3.org/1999/xlink" xlink:href="bdj-14-e190624-g012.jpg" position="float" id="oo_1551741.jpg" orientation="portrait" xlink:type="simple"><uri content-type="original_file" xlink:type="simple">https://binary.pensoft.net/fig/1551741</uri></graphic></fig><fig id="F13940979" position="float" orientation="portrait"><object-id xmlns:xlink="http://www.w3.org/1999/xlink" content-type="arpha" xlink:type="simple">87826216-F7BC-5A13-B029-5EEACCF6201C</object-id><object-id xmlns:xlink="http://www.w3.org/1999/xlink" content-type="doi" xlink:type="simple">10.3897/BDJ.14.e190624.figure7</object-id><label>Figure 13.</label><caption><p>Apterous viviparous female of <italic><tp:taxon-name><tp:taxon-name-part taxon-name-part-type="genus" reg="Greenidea">Greenidea</tp:taxon-name-part> <tp:taxon-name-part taxon-name-part-type="species" reg="prunicola">prunicola</tp:taxon-name-part></tp:taxon-name></italic>. <bold>A</bold> Whole body; <bold>B</bold> SIPH; <bold>C</bold> HTB; <bold>D</bold> URS; <bold>E</bold> 2HT; <bold>F</bold> Cauda; <bold>G</bold> Whole Antenna. Scale bar: 1 mm (A), 500 µm (C, G); 200 µm (B); 100 µm (D, F); 50 µm (E).</p></caption><graphic xmlns:xlink="http://www.w3.org/1999/xlink" xlink:href="bdj-14-e190624-g013.jpg" position="float" id="oo_1551742.jpg" orientation="portrait" xlink:type="simple"><uri content-type="original_file" xlink:type="simple">https://binary.pensoft.net/fig/1551742</uri></graphic></fig></tp:treatment-sec><ref-list><ref id="B13941321"><element-citation xmlns:xlink="http://www.w3.org/1999/xlink" publication-type="article" xlink:type="simple"><person-group person-group-type="author"><name name-style="western"><surname>Ghosh</surname><given-names>A. K.</given-names></name><name name-style="western"><surname>Banerjee</surname><given-names>H.</given-names></name><name name-style="western"><surname>Raychaudhuri</surname><given-names>D. N.</given-names></name></person-group><year>1971</year><article-title>Studies on the aphids (<tp:taxon-name><tp:taxon-name-part taxon-name-part-type="suborder" reg="Homoptera">Homoptera</tp:taxon-name-part></tp:taxon-name>: <tp:taxon-name><tp:taxon-name-part taxon-name-part-type="family" reg="Aphididae">Aphididae</tp:taxon-name-part></tp:taxon-name>) from eastern India 10. New species and further new records from Sikkim</article-title><source>Proceedings of the Zoological Society, Calcutta</source><volume>24</volume><fpage>99</fpage><lpage>111</lpage></element-citation></ref><ref id="B13941330"><element-citation xmlns:xlink="http://www.w3.org/1999/xlink" publication-type="article" xlink:type="simple"><person-group person-group-type="author"><name name-style="western"><surname>Liu</surname><given-names>Q.</given-names></name><name name-style="western"><surname>Jiang</surname><given-names>L.</given-names></name><name name-style="western"><surname>Qiao</surname><given-names>G.</given-names></name></person-group><year>2013</year><article-title>DNA barcoding of <tp:taxon-name><tp:taxon-name-part taxon-name-part-type="subfamily" reg="Greenideinae">Greenideinae</tp:taxon-name-part></tp:taxon-name> (<tp:taxon-name><tp:taxon-name-part taxon-name-part-type="order" reg="Hemiptera">Hemiptera</tp:taxon-name-part></tp:taxon-name>: <tp:taxon-name><tp:taxon-name-part taxon-name-part-type="family" reg="Aphididae">Aphididae</tp:taxon-name-part></tp:taxon-name>) with resolving taxonomy problems</article-title><source>Invertebrate Systematics</source><volume>27</volume><issue>4</issue><fpage>428</fpage><lpage>438</lpage><pub-id pub-id-type="doi">10.1071/IS13014</pub-id></element-citation></ref></ref-list></tp:taxon-treatment>
