# Supplementary material for: First record of Eutrichosiphum sinense Raychaudhuri (Hemiptera, Aphididae, Greenideinae) from South Korea, with an illustrated key to the Korean Greenideinae species
Source: Biodivers Data J. 2026 Jul 10;14:e190624. doi: 10.3897/BDJ.14.e190624 (PMC13379708; doi:10.3897/BDJ.14.e190624)
Supplement: XML Treatment for Mollitrichosiphum luchuanum [file BDJ.14.e190624-treatment8.xml]

<!DOCTYPE tp:taxon-treatment
  PUBLIC "-//TaxonX//DTD Taxonomic Treatment Publishing DTD v0 20100105//EN" "tax-treatment-NSO.dtd">
<tp:taxon-treatment xmlns:tp="http://www.plazi.org/taxpub"><tp:treatment-meta><mixed-citation publication-type="journal"><person-group><name><surname>Kang</surname><given-names>Yejin</given-names></name><name><surname>Lee</surname><given-names>Wonhoon</given-names></name></person-group><article-title>First record of <italic><tp:taxon-name><tp:taxon-name-part taxon-name-part-type="genus" reg="Eutrichosiphum">Eutrichosiphum</tp:taxon-name-part> <tp:taxon-name-part taxon-name-part-type="species" reg="sinense">sinense</tp:taxon-name-part></tp:taxon-name></italic> Raychaudhuri (<tp:taxon-name><tp:taxon-name-part taxon-name-part-type="order" reg="Hemiptera">Hemiptera</tp:taxon-name-part></tp:taxon-name>, <tp:taxon-name><tp:taxon-name-part taxon-name-part-type="family" reg="Aphididae">Aphididae</tp:taxon-name-part></tp:taxon-name>, <tp:taxon-name><tp:taxon-name-part taxon-name-part-type="subfamily" reg="Greenideinae">Greenideinae</tp:taxon-name-part></tp:taxon-name>) from South Korea, with an illustrated key to the Korean <tp:taxon-name><tp:taxon-name-part taxon-name-part-type="subfamily" reg="Greenideinae">Greenideinae</tp:taxon-name-part></tp:taxon-name> species</article-title><source>Biodivers Data J</source><day>10</day><month>07</month><year>2026</year><volume>14</volume><pub-id pub-id-type="doi">10.3897/BDJ.14.e190624</pub-id></mixed-citation></tp:treatment-meta><tp:nomenclature><tp:taxon-name><object-id xmlns:xlink="http://www.w3.org/1999/xlink" content-type="arpha" xlink:type="simple">9E4A0046-664B-5135-BACC-65CED546781C</object-id><tp:taxon-name-part taxon-name-part-type="genus">Mollitrichosiphum</tp:taxon-name-part> <tp:taxon-name-part taxon-name-part-type="species">luchuanum</tp:taxon-name-part></tp:taxon-name><tp:taxon-authority>(Takahashi, 1930)</tp:taxon-authority><tp:nomenclature-citation-list><tp:nomenclature-citation><tp:taxon-name><tp:taxon-name-part taxon-name-part-type="genus" reg="Greenidea">Greenidea</tp:taxon-name-part> <tp:taxon-name-part taxon-name-part-type="species" reg="luchuana">luchuana</tp:taxon-name-part></tp:taxon-name><comment> Takahashi, 1930: 322</comment></tp:nomenclature-citation><tp:nomenclature-citation><tp:taxon-name><tp:taxon-name-part taxon-name-part-type="genus" reg="Mollitrichosiphum">Mollitrichosiphum</tp:taxon-name-part> (<tp:taxon-name-part taxon-name-part-type="subgenus" reg="Metatrichosiphon">Metatrichosiphon</tp:taxon-name-part>) <tp:taxon-name-part taxon-name-part-type="species" reg="luchuana">luchuana</tp:taxon-name-part></tp:taxon-name><comment> Ghosh, 1974: 169</comment></tp:nomenclature-citation><tp:nomenclature-citation><tp:taxon-name><tp:taxon-name-part taxon-name-part-type="genus" reg="Mollitrichosiphum">Mollitrichosiphum</tp:taxon-name-part> (<tp:taxon-name-part taxon-name-part-type="subgenus" reg="Metatrichosiphon">Metatrichosiphon</tp:taxon-name-part>) <tp:taxon-name-part taxon-name-part-type="species" reg="luchuanum">luchuanum</tp:taxon-name-part></tp:taxon-name><comment> Remaudière, G. &amp; M. Remaudière, 1997: 177</comment></tp:nomenclature-citation></tp:nomenclature-citation-list></tp:nomenclature><tp:treatment-sec sec-type="materials"><title>Materials</title><list list-type="alpha-lower" list-content="occurrences"><list-item><p><bold>Type status:</bold> <named-content xmlns:xlink="http://www.w3.org/1999/xlink" content-type="dwc:typeStatus" xlink:type="simple">Other material</named-content>. <bold>Occurrence:</bold> catalogNumber: <named-content xmlns:xlink="http://www.w3.org/1999/xlink" content-type="dwc:catalogNumber" xlink:type="simple">coll#.20240619-001</named-content>; recordedBy: <named-content xmlns:xlink="http://www.w3.org/1999/xlink" content-type="dwc:recordedBy" xlink:type="simple">Yejin Kang</named-content>; individualCount: <named-content xmlns:xlink="http://www.w3.org/1999/xlink" content-type="dwc:individualCount" xlink:type="simple">12</named-content>; sex: <named-content xmlns:xlink="http://www.w3.org/1999/xlink" content-type="dwc:sex" xlink:type="simple">female</named-content>; lifeStage: <named-content xmlns:xlink="http://www.w3.org/1999/xlink" content-type="dwc:lifeStage" xlink:type="simple">apterous female</named-content>; occurrenceStatus: <named-content xmlns:xlink="http://www.w3.org/1999/xlink" content-type="dwc:occurrenceStatus" xlink:type="simple">present</named-content>; associatedOccurrences: <named-content xmlns:xlink="http://www.w3.org/1999/xlink" content-type="dwc:associatedOccurrences" xlink:type="simple">host: <tp:taxon-name><tp:taxon-name-part taxon-name-part-type="genus" reg="Meliosma">Meliosma</tp:taxon-name-part> <tp:taxon-name-part taxon-name-part-type="species" reg="myriantha">myriantha</tp:taxon-name-part></tp:taxon-name></named-content>; occurrenceID: <named-content xmlns:xlink="http://www.w3.org/1999/xlink" content-type="dwc:occurrenceID" xlink:type="simple">33BF5494-77C2-590D-90BE-1D179C1A0252</named-content>; <bold>Taxon:</bold> scientificName: <named-content xmlns:xlink="http://www.w3.org/1999/xlink" content-type="dwc:scientificName" xlink:type="simple"><italic><tp:taxon-name><tp:taxon-name-part taxon-name-part-type="genus" reg="Mollitrichosiphum">Mollitrichosiphum</tp:taxon-name-part> <tp:taxon-name-part taxon-name-part-type="species" reg="luchuanum">luchuanum</tp:taxon-name-part></tp:taxon-name></italic></named-content>; class: <named-content xmlns:xlink="http://www.w3.org/1999/xlink" content-type="dwc:class" xlink:type="simple"><tp:taxon-name><tp:taxon-name-part taxon-name-part-type="class" reg="Insecta">Insecta</tp:taxon-name-part></tp:taxon-name></named-content>; order: <named-content xmlns:xlink="http://www.w3.org/1999/xlink" content-type="dwc:order" xlink:type="simple"><tp:taxon-name><tp:taxon-name-part taxon-name-part-type="order" reg="Hemiptera">Hemiptera</tp:taxon-name-part></tp:taxon-name></named-content>; family: <named-content xmlns:xlink="http://www.w3.org/1999/xlink" content-type="dwc:family" xlink:type="simple"><tp:taxon-name><tp:taxon-name-part taxon-name-part-type="family" reg="Aphididae">Aphididae</tp:taxon-name-part></tp:taxon-name></named-content>; genus: <named-content xmlns:xlink="http://www.w3.org/1999/xlink" content-type="dwc:genus" xlink:type="simple"><tp:taxon-name><tp:taxon-name-part taxon-name-part-type="genus" reg="Mollitrichosiphum">Mollitrichosiphum</tp:taxon-name-part></tp:taxon-name></named-content>; subgenus: <named-content xmlns:xlink="http://www.w3.org/1999/xlink" content-type="dwc:subgenus" xlink:type="simple"><tp:taxon-name><tp:taxon-name-part taxon-name-part-type="subgenus" reg="Metatrichosiphon">Metatrichosiphon</tp:taxon-name-part></tp:taxon-name></named-content>; taxonomicStatus: <named-content xmlns:xlink="http://www.w3.org/1999/xlink" content-type="dwc:taxonomicStatus" xlink:type="simple">accepted</named-content>; <bold>Location:</bold> higherGeography: <named-content xmlns:xlink="http://www.w3.org/1999/xlink" content-type="dwc:higherGeography" xlink:type="simple">East Asia</named-content>; country: <named-content xmlns:xlink="http://www.w3.org/1999/xlink" content-type="dwc:country" xlink:type="simple">South Korea</named-content>; countryCode: <named-content xmlns:xlink="http://www.w3.org/1999/xlink" content-type="dwc:countryCode" xlink:type="simple">KR</named-content>; municipality: <named-content xmlns:xlink="http://www.w3.org/1999/xlink" content-type="dwc:municipality" xlink:type="simple">Seogwipo-si</named-content>; locality: <named-content xmlns:xlink="http://www.w3.org/1999/xlink" content-type="dwc:locality" xlink:type="simple">Seogwipo Natural Recreational Forest</named-content>; verbatimLatitude: <named-content xmlns:xlink="http://www.w3.org/1999/xlink" content-type="dwc:verbatimLatitude" xlink:type="simple">33.3122</named-content>; verbatimLongitude: <named-content xmlns:xlink="http://www.w3.org/1999/xlink" content-type="dwc:verbatimLongitude" xlink:type="simple">126.4592</named-content>; geodeticDatum: <named-content xmlns:xlink="http://www.w3.org/1999/xlink" content-type="dwc:geodeticDatum" xlink:type="simple">WGS84</named-content>; georeferenceProtocol: <named-content xmlns:xlink="http://www.w3.org/1999/xlink" content-type="dwc:georeferenceProtocol" xlink:type="simple">label</named-content>; <bold>Identification:</bold> identifiedBy: <named-content xmlns:xlink="http://www.w3.org/1999/xlink" content-type="dwc:identifiedBy" xlink:type="simple">Yejin Kang</named-content>; dateIdentified: <named-content xmlns:xlink="http://www.w3.org/1999/xlink" content-type="dwc:dateIdentified" xlink:type="simple">2024</named-content>; <bold>Event:</bold> samplingProtocol: <named-content xmlns:xlink="http://www.w3.org/1999/xlink" content-type="dwc:samplingProtocol" xlink:type="simple">hand collected</named-content>; year: <named-content xmlns:xlink="http://www.w3.org/1999/xlink" content-type="dwc:year" xlink:type="simple">2024</named-content>; month: <named-content xmlns:xlink="http://www.w3.org/1999/xlink" content-type="dwc:month" xlink:type="simple">6</named-content>; day: <named-content xmlns:xlink="http://www.w3.org/1999/xlink" content-type="dwc:day" xlink:type="simple">19</named-content>; <bold>Record Level:</bold> language: <named-content xmlns:xlink="http://www.w3.org/1999/xlink" content-type="dwc:language" xlink:type="simple">en</named-content>; rightsHolder: <named-content xmlns:xlink="http://www.w3.org/1999/xlink" content-type="dwc:rightsHolder" xlink:type="simple">Gyeongsang National University</named-content>; collectionID: <named-content xmlns:xlink="http://www.w3.org/1999/xlink" content-type="dwc:collectionID" xlink:type="simple">GNU</named-content>; collectionCode: <named-content xmlns:xlink="http://www.w3.org/1999/xlink" content-type="dwc:collectionCode" xlink:type="simple">Insects</named-content>; basisOfRecord: <named-content xmlns:xlink="http://www.w3.org/1999/xlink" content-type="dwc:basisOfRecord" xlink:type="simple">PreservedSpecimen</named-content>; <bold>Material Entity:</bold> preparations: <named-content xmlns:xlink="http://www.w3.org/1999/xlink" content-type="dwc:preparations" xlink:type="simple">microscope slide</named-content></p></list-item></list></tp:treatment-sec><tp:treatment-sec sec-type="Description"><title>Description</title><p><bold>Apterous viviparous female</bold> (Table <xref ref-type="table" rid="T13940964">8</xref>). Color in life. Body glossy black, legs yellowish brown; distal portions of all antennae segments and tarsi dark brown in life (Fig. <xref ref-type="fig" rid="F13940981">14</xref>). Morphology. Body dark brown, oblong oval, 1.91-2.33 mm long (Fig. <xref ref-type="fig" rid="F13940983">15</xref>A). Head fused with prothorax; front 3 pairs of acute setae, 3 or 4 pairs of dorsal setae between antennae, and 3 pairs of dorsal setae between eyes. Antennae 6-segmented, Ant.Ⅰ-Ⅱ, distal end of Ⅴ-Ⅵb, and PT brown; 1.19-1.54 mm long (Fig. <xref ref-type="fig" rid="F13940983">15</xref>G). Long and short antennal setae are present together; longest seta on Ant.III 0.18-0.21 mm long. Ant.Ⅲ moderately transverse imbricated with 20-38 setae; Ant.Ⅳ-Ⅴ imbricated with 4-7, 4-6 setae; Ant.Ⅵ intensely imbricated with 3 or 4 setae on Ant.Ⅵb; PT 0.21-0.33 mm long, with 4 short apical setae, 1.72-2.17 times as long as Ant.Ⅵb. Distal end of rostrum passing the hind coxae; URS 0.23-0.27 mm long, with 11-14 accessory setae (Fig. <xref ref-type="fig" rid="F13940983">15</xref>D). Hind femur smooth, bearing slight spinules on the underside; hind tibia smooth with 41-49 transverse ridges (Fig. <xref ref-type="fig" rid="F13940983">15</xref>C); 2HT brown, imbricated with 7-10 setae (Fig. <xref ref-type="fig" rid="F13940983">15</xref>E). Abdomen spinulose ventrally; dorsal setae long and sharp, mainly pointed; ventral setae thin and fine-shaped. SIPH distinctly dark brown and long-shaped, bearing many long setae; spinulose on the both ends (Fig. <xref ref-type="fig" rid="F13940983">15</xref>B); 0.47-0.57 times as long as BL, 6.14-11.90 times as long as basal width of SIPH. Cauda nearly triangular with rounded apex, spinules dense with 7-9 setae (Fig. <xref ref-type="fig" rid="F13940983">15</xref>F); 0.40-0.45 times as long as basal width of cauda.</p></tp:treatment-sec><tp:treatment-sec sec-type="Distribution"><title>Distribution</title><p>South Korea, Japan, China (<xref ref-type="bibr" rid="B13941111">Zhang and Qiao 2010</xref>, <xref ref-type="bibr" rid="B13941019">Kang and Lee 2025a</xref>).</p></tp:treatment-sec><tp:treatment-sec sec-type="Host plants"><title>Host plants</title><p><italic><tp:taxon-name><tp:taxon-name-part taxon-name-part-type="genus" reg="Meliosma">Meliosma</tp:taxon-name-part> <tp:taxon-name-part taxon-name-part-type="species" reg="myriantha">myriantha</tp:taxon-name-part></tp:taxon-name></italic>, <italic><tp:taxon-name><tp:taxon-name-part taxon-name-part-type="genus" reg="Meliosma">Meliosma</tp:taxon-name-part> <tp:taxon-name-part taxon-name-part-type="species" reg="rigida">rigida</tp:taxon-name-part></tp:taxon-name></italic>, <italic><tp:taxon-name><tp:taxon-name-part taxon-name-part-type="genus" reg="Prunus">Prunus</tp:taxon-name-part> <tp:taxon-name-part taxon-name-part-type="species" reg="persica">persica</tp:taxon-name-part></tp:taxon-name></italic>, and <italic><tp:taxon-name><tp:taxon-name-part taxon-name-part-type="genus" reg="Quercus">Quercus</tp:taxon-name-part></tp:taxon-name></italic> spp. (<xref ref-type="bibr" rid="B13941019">Kang and Lee 2025a</xref>, <xref ref-type="bibr" rid="B13941092">Raychaudhuri 1956</xref>, <xref ref-type="bibr" rid="B13941101">Zhang et al. 2012</xref>).</p></tp:treatment-sec><tp:treatment-sec><!--Section generated to contain objects referenced in tp:taxon-treatment.--><table-wrap id="T13940964" position="float" orientation="portrait"><label>Table 8.</label><caption><p>The biometric data of <italic><tp:taxon-name><tp:taxon-name-part taxon-name-part-type="genus" reg="Mollitrichosiphum">Mollitrichosiphum</tp:taxon-name-part> <tp:taxon-name-part taxon-name-part-type="species" reg="luchuanum">luchuanum</tp:taxon-name-part></tp:taxon-name></italic>.</p></caption><table rules="all"><tbody><tr><td rowspan="2" colspan="2">Body parts</td><td rowspan="1" colspan="2"><italic><tp:taxon-name><tp:taxon-name-part taxon-name-part-type="genus" reg="Mollitrichosiphum">Mollitrichosiphum</tp:taxon-name-part> <tp:taxon-name-part taxon-name-part-type="species" reg="luchuanum">luchuanum</tp:taxon-name-part></tp:taxon-name></italic> (n=12)</td></tr><tr><td rowspan="1" colspan="1">Mean</td><td rowspan="1" colspan="1">Range</td></tr><tr><td rowspan="23" colspan="1">Length (mm)</td><td rowspan="1" colspan="1">Body</td><td rowspan="1" colspan="1">2.21</td><td rowspan="1" colspan="1">1.91–2.33</td></tr><tr><td rowspan="1" colspan="1">Body width</td><td rowspan="1" colspan="1">1.10</td><td rowspan="1" colspan="1">0.92–1.21</td></tr><tr><td rowspan="1" colspan="1">Head width</td><td rowspan="1" colspan="1">0.44</td><td rowspan="1" colspan="1">0.40–0.46</td></tr><tr><td rowspan="1" colspan="1">Whole Antennae</td><td rowspan="1" colspan="1">1.44</td><td rowspan="1" colspan="1">1.19–1.54</td></tr><tr><td rowspan="1" colspan="1">Ant.Ⅰ</td><td rowspan="1" colspan="1">0.08</td><td rowspan="1" colspan="1">0.07–0.09</td></tr><tr><td rowspan="1" colspan="1">Ant.Ⅱ</td><td rowspan="1" colspan="1">0.07</td><td rowspan="1" colspan="1">0.06–0.08</td></tr><tr><td rowspan="1" colspan="1">Ant.Ⅲ</td><td rowspan="1" colspan="1">0.51</td><td rowspan="1" colspan="1">0.40–0.56</td></tr><tr><td rowspan="1" colspan="1">Ant.Ⅳ</td><td rowspan="1" colspan="1">0.17</td><td rowspan="1" colspan="1">0.15–0.18</td></tr><tr><td rowspan="1" colspan="1">Ant.Ⅴ</td><td rowspan="1" colspan="1">0.19</td><td rowspan="1" colspan="1">0.16–0.21</td></tr><tr><td rowspan="1" colspan="1">Ant.Ⅵb</td><td rowspan="1" colspan="1">0.15</td><td rowspan="1" colspan="1">0.12–0.16</td></tr><tr><td rowspan="1" colspan="1">PT</td><td rowspan="1" colspan="1">0.29</td><td rowspan="1" colspan="1">0.21–0.33</td></tr><tr><td rowspan="1" colspan="1">HFM</td><td rowspan="1" colspan="1">0.54</td><td rowspan="1" colspan="1">0.44–0.59</td></tr><tr><td rowspan="1" colspan="1">HTB</td><td rowspan="1" colspan="1">0.89</td><td rowspan="1" colspan="1">0.75–0.94</td></tr><tr><td rowspan="1" colspan="1">2HT</td><td rowspan="1" colspan="1">0.13</td><td rowspan="1" colspan="1">0.12–0.14</td></tr><tr><td rowspan="1" colspan="1">URS</td><td rowspan="1" colspan="1">0.25</td><td rowspan="1" colspan="1">0.23–0.27</td></tr><tr><td rowspan="1" colspan="1">SIPH</td><td rowspan="1" colspan="1">1.18</td><td rowspan="1" colspan="1">0.97–1.32</td></tr><tr><td rowspan="1" colspan="1">SIPH BW</td><td rowspan="1" colspan="1">0.12</td><td rowspan="1" colspan="1">0.10–0.20</td></tr><tr><td rowspan="1" colspan="1">SIPH MW</td><td rowspan="1" colspan="1">0.15</td><td rowspan="1" colspan="1">0.13–0.17</td></tr><tr><td rowspan="1" colspan="1">SIPH DW</td><td rowspan="1" colspan="1">0.08</td><td rowspan="1" colspan="1">0.08–0.10</td></tr><tr><td rowspan="1" colspan="1">Cauda</td><td rowspan="1" colspan="1">0.07</td><td rowspan="1" colspan="1">0.07–0.08</td></tr><tr><td rowspan="1" colspan="1">Cauda BW</td><td rowspan="1" colspan="1">0.18</td><td rowspan="1" colspan="1">0.16–0.19</td></tr><tr><td rowspan="1" colspan="1">BDAnt.Ⅲ</td><td rowspan="1" colspan="1">0.04</td><td rowspan="1" colspan="1">0.04–0.05</td></tr><tr><td rowspan="1" colspan="1">Setae on Ant.Ⅲ</td><td rowspan="1" colspan="1">0.20</td><td rowspan="1" colspan="1">0.18–0.21</td></tr><tr><td rowspan="5" colspan="1">No. of setae on</td><td rowspan="1" colspan="1">Ant.Ⅰ</td><td rowspan="1" colspan="1">6</td><td rowspan="1" colspan="1">5–7</td></tr><tr><td rowspan="1" colspan="1">Ant.Ⅱ</td><td rowspan="1" colspan="1">4</td><td rowspan="1" colspan="1">3–5</td></tr><tr><td rowspan="1" colspan="1">Ant.Ⅲ</td><td rowspan="1" colspan="1">33</td><td rowspan="1" colspan="1">20–38</td></tr><tr><td rowspan="1" colspan="1">URS</td><td rowspan="1" colspan="1">13</td><td rowspan="1" colspan="1">11–14</td></tr><tr><td rowspan="1" colspan="1">Cauda</td><td rowspan="1" colspan="1">8</td><td rowspan="1" colspan="1">7–9</td></tr><tr><td rowspan="13" colspan="1">Ratio (times)</td><td rowspan="1" colspan="1">Whole Ant/BL</td><td rowspan="1" colspan="1">0.65</td><td rowspan="1" colspan="1">0.58–0.70</td></tr><tr><td rowspan="1" colspan="1">PT/Ant.Ⅵb</td><td rowspan="1" colspan="1">1.95</td><td rowspan="1" colspan="1">1.72–2.17</td></tr><tr><td rowspan="1" colspan="1">PT/Ant.Ⅲ</td><td rowspan="1" colspan="1">0.56</td><td rowspan="1" colspan="1">0.52–0.64</td></tr><tr><td rowspan="1" colspan="1">URS/2HT</td><td rowspan="1" colspan="1">1.95</td><td rowspan="1" colspan="1">1.78–2.08</td></tr><tr><td rowspan="1" colspan="1">URS/Ant.Ⅵb</td><td rowspan="1" colspan="1">1.72</td><td rowspan="1" colspan="1">1.61–1.89</td></tr><tr><td rowspan="1" colspan="1">HFM/Ant.Ⅲ</td><td rowspan="1" colspan="1">1.06</td><td rowspan="1" colspan="1">0.97–1.24</td></tr><tr><td rowspan="1" colspan="1">SIPH/BL</td><td rowspan="1" colspan="1">0.53</td><td rowspan="1" colspan="1">0.47–0.57</td></tr><tr><td rowspan="1" colspan="1">SIPH/Ant.Ⅲ</td><td rowspan="1" colspan="1">2.30</td><td rowspan="1" colspan="1">2.18–2.44</td></tr><tr><td rowspan="1" colspan="1">SIPH/SIPH BW</td><td rowspan="1" colspan="1">10.01</td><td rowspan="1" colspan="1">6.14–11.90</td></tr><tr><td rowspan="1" colspan="1">SIPH/SIPH MW</td><td rowspan="1" colspan="1">7.69</td><td rowspan="1" colspan="1">7.24–8.97</td></tr><tr><td rowspan="1" colspan="1">SIPH/SIPH DW</td><td rowspan="1" colspan="1">14.43</td><td rowspan="1" colspan="1">12.05–17.12</td></tr><tr><td rowspan="1" colspan="1">Cauda/ Cauda BW</td><td rowspan="1" colspan="1">0.42</td><td rowspan="1" colspan="1">0.40–0.45</td></tr><tr><td rowspan="1" colspan="1">Setae on Ant.Ⅲ/<break/>BDAnt.Ⅲ</td><td rowspan="1" colspan="1">4.75</td><td rowspan="1" colspan="1">4.12–5.47</td></tr></tbody></table></table-wrap><fig id="F13940981" position="float" orientation="portrait"><object-id xmlns:xlink="http://www.w3.org/1999/xlink" content-type="arpha" xlink:type="simple">F3E64EC6-5031-5A75-BA54-4320C55A19F9</object-id><object-id xmlns:xlink="http://www.w3.org/1999/xlink" content-type="doi" xlink:type="simple">10.3897/BDJ.14.e190624.figure7</object-id><label>Figure 14.</label><caption><p>Apterous viviparous female of <italic><tp:taxon-name><tp:taxon-name-part taxon-name-part-type="genus" reg="Mollitrichosiphum">Mollitrichosiphum</tp:taxon-name-part> <tp:taxon-name-part taxon-name-part-type="species" reg="luchuanum">luchuanum</tp:taxon-name-part></tp:taxon-name></italic> on <italic><tp:taxon-name><tp:taxon-name-part taxon-name-part-type="genus" reg="Meliosma">Meliosma</tp:taxon-name-part> <tp:taxon-name-part taxon-name-part-type="species" reg="myriantha">myriantha</tp:taxon-name-part></tp:taxon-name></italic>.</p></caption><graphic xmlns:xlink="http://www.w3.org/1999/xlink" xlink:href="bdj-14-e190624-g014.jpg" position="float" id="oo_1551743.jpg" orientation="portrait" xlink:type="simple"><uri content-type="original_file" xlink:type="simple">https://binary.pensoft.net/fig/1551743</uri></graphic></fig><fig id="F13940983" position="float" orientation="portrait"><object-id xmlns:xlink="http://www.w3.org/1999/xlink" content-type="arpha" xlink:type="simple">BDBBB8B5-7EE2-5AFF-B85F-4F5898B293DE</object-id><object-id xmlns:xlink="http://www.w3.org/1999/xlink" content-type="doi" xlink:type="simple">10.3897/BDJ.14.e190624.figure4</object-id><label>Figure 15.</label><caption><p>Apterous viviparous female of <italic><tp:taxon-name><tp:taxon-name-part taxon-name-part-type="genus" reg="Mollitrichosiphum">Mollitrichosiphum</tp:taxon-name-part> <tp:taxon-name-part taxon-name-part-type="species" reg="luchuanum">luchuanum</tp:taxon-name-part></tp:taxon-name></italic>. <bold>A</bold> Whole body; <bold>B</bold> SIPH; <bold>C</bold> HTB; <bold>D</bold> URS; <bold>E</bold> 2HT; <bold>F</bold> Cauda; <bold>G</bold> Whole Antenna. Scale bar: 500 µm (A, G); 200 µm (B, C); 100 µm (D, F); 50 µm (E).</p></caption><graphic xmlns:xlink="http://www.w3.org/1999/xlink" xlink:href="bdj-14-e190624-g015.jpg" position="float" id="oo_1551744.jpg" orientation="portrait" xlink:type="simple"><uri content-type="original_file" xlink:type="simple">https://binary.pensoft.net/fig/1551744</uri></graphic></fig></tp:treatment-sec><ref-list><ref id="B13941111"><element-citation xmlns:xlink="http://www.w3.org/1999/xlink" publication-type="article" xlink:type="simple"><person-group person-group-type="author"><name name-style="western"><surname>Zhang</surname><given-names>D.</given-names></name><name name-style="western"><surname>Qiao</surname><given-names>G.</given-names></name></person-group><year>2010</year><article-title><italic><tp:taxon-name><tp:taxon-name-part taxon-name-part-type="genus" reg="Mollitrichosiphum">Mollitrichosiphum</tp:taxon-name-part></tp:taxon-name></italic> Suenaga from China (<tp:taxon-name><tp:taxon-name-part taxon-name-part-type="order" reg="Hemiptera">Hemiptera</tp:taxon-name-part></tp:taxon-name>: <tp:taxon-name><tp:taxon-name-part taxon-name-part-type="family" reg="Aphididae">Aphididae</tp:taxon-name-part></tp:taxon-name>), with the description of one new species</article-title><source>Zootaxa</source><volume>2608</volume><fpage>8</fpage></element-citation></ref><ref id="B13941019"><element-citation xmlns:xlink="http://www.w3.org/1999/xlink" publication-type="article" xlink:type="simple"><person-group person-group-type="author"><name name-style="western"><surname>Kang</surname><given-names>Y.</given-names></name><name name-style="western"><surname>Lee</surname><given-names>W.</given-names></name></person-group><year>2025</year><article-title>A new record of the genus <italic><tp:taxon-name><tp:taxon-name-part taxon-name-part-type="genus" reg="Mollitrichosiphum">Mollitrichosiphum</tp:taxon-name-part></tp:taxon-name></italic> Suenaga (<tp:taxon-name><tp:taxon-name-part taxon-name-part-type="order" reg="Hemiptera">Hemiptera</tp:taxon-name-part></tp:taxon-name>, <tp:taxon-name><tp:taxon-name-part taxon-name-part-type="family" reg="Aphididae">Aphididae</tp:taxon-name-part></tp:taxon-name>, <tp:taxon-name><tp:taxon-name-part taxon-name-part-type="subfamily" reg="Greenideinae">Greenideinae</tp:taxon-name-part></tp:taxon-name>) from South Korea</article-title><source>Biodiversity Data Journal</source><volume>13</volume><fpage>157863</fpage><pub-id pub-id-type="doi">10.3897/BDJ.13.e157863</pub-id></element-citation></ref><ref id="B13941092"><element-citation xmlns:xlink="http://www.w3.org/1999/xlink" publication-type="article" xlink:type="simple"><person-group person-group-type="author"><name name-style="western"><surname>Raychaudhuri</surname><given-names>D. N.</given-names></name></person-group><year>1956</year><article-title>Revision of <tp:taxon-name><tp:taxon-name-part taxon-name-part-type="genus" reg="Greenidea">Greenidea</tp:taxon-name-part></tp:taxon-name> and related genera (<tp:taxon-name><tp:taxon-name-part taxon-name-part-type="suborder" reg="Homoptera">Homoptera</tp:taxon-name-part></tp:taxon-name>, <tp:taxon-name><tp:taxon-name-part taxon-name-part-type="family" reg="Aphididae">Aphididae</tp:taxon-name-part></tp:taxon-name>)</article-title><source>Zoologische Verhandlingen</source><volume>31</volume><fpage>1</fpage><lpage>106</lpage></element-citation></ref><ref id="B13941101"><element-citation xmlns:xlink="http://www.w3.org/1999/xlink" publication-type="article" xlink:type="simple"><person-group person-group-type="author"><name name-style="western"><surname>Zhang</surname><given-names>R.</given-names></name><name name-style="western"><surname>Huang</surname><given-names>X.</given-names></name><name name-style="western"><surname>Jiang</surname><given-names>L.</given-names></name><name name-style="western"><surname>Lei</surname><given-names>F.</given-names></name><name name-style="western"><surname>Qiao</surname><given-names>G.</given-names></name></person-group><year>2012</year><article-title>Species differentiation of Chinese <italic><tp:taxon-name><tp:taxon-name-part taxon-name-part-type="genus" reg="Mollitrichosiphum">Mollitrichosiphum</tp:taxon-name-part></tp:taxon-name></italic> (<tp:taxon-name><tp:taxon-name-part taxon-name-part-type="family" reg="Aphididae">Aphididae</tp:taxon-name-part></tp:taxon-name>: <tp:taxon-name><tp:taxon-name-part taxon-name-part-type="subfamily" reg="Greenideinae">Greenideinae</tp:taxon-name-part></tp:taxon-name>) driven by geographical isolation and host plant acquirement</article-title><source>International Journal of Molecular Sciences</source><volume>13</volume><issue>8</issue><fpage>10441</fpage><lpage>10460</lpage><pub-id pub-id-type="doi">10.3390/ijms130810441</pub-id></element-citation></ref></ref-list></tp:taxon-treatment>
